# Supplementary material for: Populations of a cyprinid fish are self-sustaining despite widespread feminization of males
Source: BMC Biol. 2014 Jan 13;12:1. doi: 10.1186/1741-7007-12-1 (PMC3922797; doi:10.1186/1741-7007-12-1)
Supplement: Additional file 2 — Genetic diversity estimates for each locus in each population. [file 1741-7007-12-1-S2.xls]

## Sheet: Sheet1
Pop	statistic	Ca3	CypG24	CypG27_2	Rru2	Z20908	Ca1	LC290	Lid11_2	Llea029	LleA131	Lsou_34	Lsou08	N7K4_2	Rru4_3	CypG30_2	Rru188	Rru387	Rru288	Rru478	Rru044	Rru710
AirDar	N	43	43	41	43	43	43	43	43	43	43	43	43	43	43	NA	NA	43	43	43	42	43
AirDar	Na	30	10	14	7	5	11	9	10	17	10	5	6	8	7	NA	NA	11	8	7	15	22
AirDar	Ho	0.860465	0.813953	0.658537	0.883721	0.55814	0.767442	0.55814	0.767442	0.883721	0.837209	0.511628	0.790698	0.511628	0.697674	NA	NA	0.72093	0.697674	0.767442	0.52381	0.790698
AirDar	He	0.945376	0.807463	0.741225	0.780692	0.583018	0.807734	0.787994	0.79854	0.864792	0.737426	0.585992	0.679286	0.606544	0.709573	NA	NA	0.7404	0.741482	0.73364	0.855442	0.892374
AirDar	F	0.0898169	-0.00803751	0.111557	-0.131971	0.0426716	0.0498828	0.291695	0.0389434	-0.0218887	-0.135314	0.126904	-0.164013	0.156487	0.0167683	NA	NA	0.0262966	0.059081	-0.0460745	0.387674	0.113939
AirDar	allelic richess	22.649	8.596	11.167	6.477	4.764	8.874	7.968	8.457	13.009	8.076	4.32	4.605	6.364	5.76	NA	NA	NA	NA	NA	NA	NA
AirDar	HW p value (Genepop)	0.6763	0.8568	0.1669	0.7375	0.384	0.1857	0.0003	0.65	0.9261	0.2323	0.1024	0.5327	0.1469	0.609	NA	NA	0.3472	0.0195	0.5944	0	0.1461
AruHUS	N	47	48	44	48	48	48	48	45	48	48	48	48	48	48	NA	NA	48	48	48	48	48
AruHUS	Na	17	8	15	6	8	9	7	9	14	8	4	4	7	6	NA	NA	6	12	8	13	19
AruHUS	Ho	0.723404	0.75	0.659091	0.791667	0.645833	0.729167	0.791667	0.866667	0.9375	0.833333	0.604167	0.75	0.6875	0.666667	NA	NA	0.8125	0.791667	0.895833	0.708333	0.916667
AruHUS	He	0.890675	0.794705	0.737862	0.76237	0.674696	0.783637	0.76454	0.825926	0.837457	0.740234	0.605252	0.635634	0.598524	0.63737	NA	NA	0.751953	0.831163	0.764323	0.794488	0.892795
AruHUS	F	0.187802	0.0562534	0.106755	-0.0384287	0.042779	0.0695098	-0.0354811	-0.0493274	-0.119461	-0.12577	0.00179276	-0.179925	-0.148658	-0.0459653	NA	NA	-0.0805195	0.0475196	-0.172061	0.10844	-0.026738
AruHUS	allelic richess	14.304	7.192	12.942	5.463	6.356	7.667	5.942	7.885	10.332	7.252	3.862	3.731	5.671	4.69	NA	NA	NA	NA	NA	NA	NA
AruHUS	HW p value (Genepop)	0.0017	0.3777	0.0722	0.9173	0.1453	0.046	0.6992	0.8165	0.6895	0.2981	0.9878	0.2601	0.5295	0.7749	NA	NA	0.0248	0.18	0.314	0.0546	0.0819
AruHor'95	N	44	46	44	52	53	53	52	46	46	52	53	48	52	50	45	NA	NA	NA	NA	NA	NA
AruHor'95	Na	24	10	18	5	7	10	8	10	15	8	4	5	9	6	17	NA	NA	NA	NA	NA	NA
AruHor'95	Ho	0.75	0.782609	0.772727	0.788462	0.584906	0.792453	0.865385	0.847826	0.608696	0.788462	0.54717	0.604167	0.5	0.52	0.733333	NA	NA	NA	NA	NA	NA
AruHor'95	He	0.898502	0.76914	0.794938	0.749445	0.654503	0.762905	0.727256	0.796786	0.838138	0.742234	0.53471	0.68099	0.555843	0.649	0.866667	NA	NA	NA	NA	NA	NA
AruHor'95	F	0.165277	-0.0175115	0.0279402	-0.0520602	0.106337	-0.0387308	-0.189931	-0.0640569	0.273752	-0.062282	-0.0233023	0.112811	0.100466	0.198767	0.153846	NA	NA	NA	NA	NA	NA
AruHor'95	allelic richess	17.463	8.125	14.182	4.83	5.922	6.992	6.016	8.579	11.479	7.03	3.364	4.342	6.038	4.882		NA	NA	NA	NA	NA	NA
AruHor'95	HW p value (Genepop)	0.0076	0.1039	0.7538	0.2971	0.1149	0.9444	0.118	0.734	0.0048	0.8804	0.0948	0.6751	0.4097	0.3612	0.0179	NA	NA	NA	NA	NA	NA
AruHor'08	N	69	69	69	69	69	69	69	69	69	69	69	68	69	69	69	NA	NA	NA	NA	NA	NA
AruHor'08	Na	24	10	19	6	9	11	8	9	18	9	4	6	8	8	27	NA	NA	NA	NA	NA	NA
AruHor'08	Ho	0.855072	0.826087	0.826087	0.855072	0.768116	0.724638	0.695652	0.768116	0.797101	0.811594	0.507246	0.647059	0.681159	0.623188	0.927536	NA	NA	NA	NA	NA	NA
AruHor'08	He	0.913043	0.819366	0.802457	0.753203	0.750893	0.754673	0.753833	0.807183	0.84289	0.783659	0.511657	0.651492	0.637156	0.60775	0.931527	NA	NA	NA	NA	NA	NA
AruHor'08	F	0.0634921	-0.00820302	-0.0294464	-0.135248	-0.0229371	0.0397996	0.0771803	0.0483997	0.0543234	-0.0356473	0.00862069	0.00680498	-0.0690621	-0.0254018	0.0042841	NA	NA	NA	NA	NA	NA
AruHor'08	allelic richess	16.822	7.65	13.495	5.14	6.974	8.007	6.571	8.112	11.995	7.409	3.279	4.24	6.117	5.114		NA	NA	NA	NA	NA	NA
AruHor'08	HW p value (Genepop)	0	0.4655	0.8487	0.4828	0.8717	0.7718	0.0749	0.8809	0.4304	0.4113	0.9666	0.0231	0.9835	0.1775	0.9338	NA	NA	NA	NA	NA	NA
AruHor'00	N	33	33	33	33	33	33	34	34	34	34	34	33	34	34	33	NA	NA	NA	NA	NA	NA
AruHor'00	Na	19	10	13	5	8	10	7	10	11	7	4	4	5	5	20	NA	NA	NA	NA	NA	NA
AruHor'00	Ho	0.787879	0.909091	0.787879	0.666667	0.727273	0.818182	0.735294	0.852941	0.764706	0.676471	0.5	0.69697	0.529412	0.5	0.939394	NA	NA	NA	NA	NA	NA
AruHor'00	He	0.901745	0.868228	0.747934	0.743343	0.736455	0.787879	0.75519	0.806661	0.759948	0.74654	0.573097	0.611111	0.589965	0.528114	0.917815	NA	NA	NA	NA	NA	NA
AruHor'00	F	0.126273	-0.047065	-0.053407	0.10315	0.0124688	-0.0384615	0.0263459	-0.0573727	-0.00626067	0.0938586	0.127547	-0.140496	0.102639	0.0532351	-0.0235118	NA	NA	NA	NA	NA	NA
AruHor'00	allelic richess	16.31	9.594	11.313	4.697	7.274	8.889	6.322	9.181	9.883	6.252	3.89	3.697	4.671	4.353		NA	NA	NA	NA	NA	NA
AruHor'00	HW p value (Genepop)	0.0181	0.8862	0.1776	0.5118	0.1309	0.8331	0.105	0.9183	0.9072	0.1421	0.6888	0.5996	0.2381	0.3248	0.7787	NA	NA	NA	NA	NA	NA
BlaBlm	N	53	55	53	55	55	55	55	55	55	55	55	55	55	55	55	NA	NA	NA	NA	NA	NA
BlaBlm	Na	22	10	19	6	6	9	9	10	20	8	4	5	6	4	27	NA	NA	NA	NA	NA	NA
BlaBlm	Ho	0.886792	0.8	0.830189	0.618182	0.509091	0.654545	0.836364	0.709091	0.781818	0.836364	0.545455	0.763636	0.218182	0.654545	0.945455	NA	NA	NA	NA	NA	NA
BlaBlm	He	0.923104	0.861157	0.806337	0.693884	0.604298	0.749917	0.799339	0.779669	0.877025	0.788264	0.48595	0.676198	0.216529	0.647107	0.933223	NA	NA	NA	NA	NA	NA
BlaBlm	F	0.0393367	0.0710173	-0.0295806	0.1091	0.157549	0.127177	-0.0463193	0.0905236	0.108556	-0.0610191	-0.122449	-0.129308	-0.00763359	-0.0114943	-0.0131066	NA	NA	NA	NA	NA	NA
BlaBlm	allelic richess	17.422	9.084	13.491	5.294	5.845	7.234	7.62	7.524	14.304	7.592	3.399	4.416	3.907	3.664		NA	NA	NA	NA	NA	NA
BlaBlm	HW p value (Genepop)	0.4727	0.1557	0.7413	0.3689	0.0186	0.1766	0.134	0.046	0.1082	0.9244	0.0784	0.5173	0.3196	0.9748	0.3578	NA	NA	NA	NA	NA	NA
BlaEvH'10	N	41	39	41	41	41	39	40	41	40	41	41	40	41	41	40	NA	NA	NA	NA	NA	NA
BlaEvH'10	Na	23	9	16	6	6	11	7	14	16	10	5	7	7	7	20	NA	NA	NA	NA	NA	NA
BlaEvH'10	Ho	0.926829	0.794872	0.878049	0.731707	0.682927	0.641026	0.875	0.878049	0.825	0.829268	0.487805	0.525	0.463415	0.609756	0.85	NA	NA	NA	NA	NA	NA
BlaEvH'10	He	0.90809	0.792571	0.820345	0.766508	0.578822	0.785996	0.774062	0.829268	0.857812	0.775134	0.51517	0.636563	0.457168	0.651398	0.914687	NA	NA	NA	NA	NA	NA
BlaEvH'10	F	-0.0206354	-0.00290336	-0.0703408	0.0454016	-0.179856	0.184442	-0.1304	-0.0588235	0.0382514	-0.0698388	0.0531178	0.175258	-0.013663	0.0639269	0.0707209	NA	NA	NA	NA	NA	NA
BlaEvH'10	allelic richess	17.915	7.7	13.471	5.555	5.871	9.003	6.516	11.248	12.863	8.397	4.12	5.723	5.597	5.649		NA	NA	NA	NA	NA	NA
BlaEvH'10	HW p value (Genepop)	0.2587	0.7067	0.5135	0.1954	0.2958	0.0578	0.1452	0.7981	0.204	0.0643	0.1153	0.0161	0.3385	0.571	0.1284	NA	NA	NA	NA	NA	NA
BlaEvH'00	N	44	47	45	47	47	47	46	47	47	46	47	46	47	47	NA	NA	46	47	47	46	47
BlaEvH'00	Na	17	9	18	8	7	12	9	12	17	9	6	6	6	7	NA	NA	8	10	7	14	20
BlaEvH'00	Ho	0.704545	0.829787	0.777778	0.765957	0.446809	0.723404	0.652174	0.829787	0.723404	0.73913	0.510638	0.565217	0.531915	0.744681	NA	NA	0.847826	0.744681	0.87234	0.717391	0.702128
BlaEvH'00	He	0.910382	0.809416	0.834568	0.758714	0.454957	0.798325	0.752599	0.822544	0.857628	0.764178	0.432549	0.586011	0.486419	0.682888	NA	NA	0.78828	0.797872	0.759393	0.862476	0.889769
BlaEvH'00	F	0.226099	-0.0251678	0.0680473	-0.00954654	0.0179104	0.0938475	0.133438	-0.00880572	0.156506	0.0327767	-0.180534	0.0354839	-0.0935319	-0.0904872	NA	NA	-0.0755396	0.0666667	-0.148733	0.168219	0.210888
BlaEvH'00	allelic richess	14.743	7.925	14.791	6.689	5.433	9.41	7.338	9.403	12.948	8.009	4.466	4.5	4.706	5.715	NA	NA	NA	NA	NA	NA	NA
BlaEvH'00	HW p value (Genepop)	0	0.9967	0.2061	0.3657	0.2591	0.2263	0.0982	0.5625	0	0.1815	0.9397	0.2939	0.7127	0.2237	NA	NA	0.1146	0.0542	0.177	0.0125	0.0003
BlaSti	N	55	54	53	54	55	55	55	55	55	55	55	55	55	55	52	48	55	55	55	54	NA
BlaSti	Na	29	10	21	6	8	7	9	10	18	9	4	4	6	3	26	26	8	9	7	14	NA
BlaSti	Ho	0.836364	0.777778	0.830189	0.814815	0.563636	0.727273	0.818182	0.836364	0.818182	0.818182	0.4	0.672727	0.454545	0.654545	0.903846	0.6875	0.745455	0.763636	0.8	0.759259	NA
BlaSti	He	0.943967	0.805556	0.860093	0.744513	0.527438	0.767769	0.782975	0.805124	0.84595	0.760165	0.418017	0.655702	0.49124	0.616694	0.933617	0.92296	0.807603	0.781322	0.753884	0.850823	NA
BlaSti	F	0.113991	0.0344828	0.0347682	-0.0944265	-0.0686305	0.0527449	-0.0449652	-0.0388011	0.0328253	-0.0763209	0.0431	-0.0259642	0.0746972	-0.0613776	0.0318875	0.255114	0.0769546	0.0226359	-0.0611708	0.107618	NA
BlaSti	allelic richess	21.6	8.522	15.743	5.367	5.478	6.07	7.622	8.042	12.917	7.938	3.308	3.807	5.215	3	NA	NA	NA	NA	NA	NA	NA
BlaSti	HW p value (Genepop)	0.0017	0.6674	0.4042	0.6329	0.2302	0.6093	0.1139	0.0433	0.5695	0.5067	0.5687	0.7705	0.4508	0.4008	0.2659	0.0311	0.5324	0.7019	0.2037	0.0669	NA
BouChe'11	N	56	55	54	56	55	55	56	55	56	56	56	56	56	56	55	49	56	56	56	56	NA
BouChe'11	Na	26	8	21	7	5	9	9	15	16	9	5	5	6	6	28	22	9	11	7	16	NA
BouChe'11	Ho	0.839286	0.818182	0.814815	0.803571	0.727273	0.581818	0.767857	0.890909	0.857143	0.785714	0.553571	0.589286	0.535714	0.732143	1	0.693878	0.732143	0.803571	0.785714	0.660714	NA
BouChe'11	He	0.933514	0.789091	0.839849	0.773916	0.672231	0.71124	0.780931	0.784628	0.888393	0.738999	0.495695	0.691167	0.552136	0.674745	0.928595	0.913161	0.742825	0.819675	0.775351	0.875159	NA
BouChe'11	F	0.100939	-0.0368664	0.0298081	-0.0383189	-0.0818785	0.181966	0.0167415	-0.135454	0.0351759	-0.0632147	-0.116758	0.147405	0.029743	-0.0850662	-0.0768957	0.240137	0.0143808	0.019646	-0.0133662	0.245036	NA
BouChe'11	allelic richess	19.076	7.261	16.253	6.044	4.957	6.862	7.677	10.492	12.613	7.776	3.809	4.617	5.172	4.232	NA	NA	NA	NA	NA	NA	NA
BouChe'11	HW p value (Genepop)	0.1053	0.7657	0.0692	0.5015	0.1387	0.0046	0.2616	0.2908	0.4197	0.8156	0.8683	0.0211	0.6837	0.6858	0.7136	0	0.9824	0.6464	0.3665	0	NA
BouChe'06	N	48	48	48	48	48	48	48	48	48	48	48	46	48	48	48	NA	NA	NA	NA	NA	NA
BouChe'06	Na	24	8	17	6	7	11	8	8	20	8	4	5	6	8	27	NA	NA	NA	NA	NA	NA
BouChe'06	Ho	0.958333	0.770833	0.875	0.770833	0.708333	0.8125	0.75	0.6875	0.833333	0.833333	0.520833	0.630435	0.5625	0.6875	0.854167	NA	NA	NA	NA	NA	NA
BouChe'06	He	0.930773	0.827908	0.833984	0.753689	0.701172	0.786892	0.775825	0.804688	0.884332	0.798611	0.466363	0.660917	0.567057	0.686632	0.918186	NA	NA	NA	NA	NA	NA
BouChe'06	F	-0.0296106	0.0689384	-0.0491803	-0.0227469	-0.0102136	-0.0325427	0.0332867	0.145631	0.0576687	-0.0434783	-0.116799	0.0461208	0.00803674	-0.00126422	0.0697235	NA	NA	NA	NA	NA	NA
BouChe'06	allelic richess	18.394	7.324	13.975	5.473	6.315	8.493	7.167	6.94	15.064	7.679	3.727	4	5.391	6.231		NA	NA	NA	NA	NA	NA
BouChe'06	HW p value (Genepop)	0.3139	0.1484	0.9457	0.8026	0.2321	0.3342	0.0714	0.0453	0.0358	0.9723	0.1468	0.186	0.4193	0.9298	0	NA	NA	NA	NA	NA	NA
BouChe'02	N	31	30	29	29	31	31	30	30	31	31	31	31	30	30	30	NA	NA	NA	NA	NA	NA
BouChe'02	Na	20	11	17	5	6	8	10	9	15	11	4	6	5	6	24	NA	NA	NA	NA	NA	NA
BouChe'02	Ho	0.83871	0.933333	0.827586	0.689655	0.709677	0.83871	0.866667	0.8	0.870968	0.83871	0.709677	0.612903	0.5	0.6	0.8	NA	NA	NA	NA	NA	NA
BouChe'02	He	0.918835	0.832222	0.823424	0.753864	0.75078	0.80385	0.813889	0.822778	0.877732	0.787201	0.597294	0.639438	0.453333	0.577778	0.938889	NA	NA	NA	NA	NA	NA
BouChe'02	F	0.0872027	-0.121495	-0.00505415	0.0851735	0.0547471	-0.0433657	-0.0648464	0.027684	0.00770599	-0.0654329	-0.188153	0.0414972	-0.102941	-0.0384615	0.147929	NA	NA	NA	NA	NA	NA
BouChe'02	allelic richess	17.9	10.405	15.011	4.993	5.742	7.48	9.064	8.66	13.887	10.081	3.936	5.42	4.745	5.249		NA	NA	NA	NA	NA	NA
BouChe'02	HW p value (Genepop)	0.048	0.931	0.4218	0.6907	0.2958	0.0834	0.7443	0.0968	0.6481	0.8577	0.7814	0.3023	0.5014	1	0.0401	NA	NA	NA	NA	NA	NA
CheAbB	N	50	49	50	50	50	48	49	49	49	50	49	30	49	50	45	NA	NA	NA	NA	NA	NA
CheAbB	Na	20	7	14	6	7	9	9	11	16	8	4	3	7	6	24	NA	NA	NA	NA	NA	NA
CheAbB	Ho	0.86	0.77551	0.9	0.68	0.82	0.791667	0.653061	0.836735	0.897959	0.74	0.408163	0.633333	0.734694	0.64	0.844444	NA	NA	NA	NA	NA	NA
CheAbB	He	0.9232	0.8005	0.794	0.7484	0.7018	0.738932	0.759683	0.831529	0.898167	0.8014	0.509788	0.611111	0.666389	0.6616	0.924691	NA	NA	NA	NA	NA	NA
CheAbB	F	0.0684575	0.0312175	-0.133501	0.091395	-0.168424	-0.0713656	0.140351	-0.00626096	0.000231857	0.0766159	0.199346	-0.0363636	-0.1025	0.0326481	0.0867824	NA	NA	NA	NA	NA	NA
CheAbB	allelic richess	16.148	6.449	11.563	5.418	6.131	7.283	7.968	8.974	13.611	7.336	3.431	3	5.657	5.017		NA	NA	NA	NA	NA	NA
CheAbB	HW p value (Genepop)	0.3123	0.9396	0.9799	0.2612	0.5331	0.7169	0.1262	0.1527	0.1135	0.009	0.1268	0.3297	0.1613	0.0038	0.0273	NA	NA	NA	NA	NA	NA
GadCas	N	55	48	53	54	54	51	55	55	55	55	55	54	56	55	54	NA	NA	NA	NA	NA	NA
GadCas	Na	22	8	20	6	8	9	9	9	18	9	4	4	6	7	27	NA	NA	NA	NA	NA	NA
GadCas	Ho	0.890909	0.791667	0.867925	0.703704	0.759259	0.803922	0.709091	0.8	0.781818	0.818182	0.527273	0.685185	0.5	0.636364	0.944444	NA	NA	NA	NA	NA	NA
GadCas	He	0.924628	0.794705	0.866857	0.715878	0.730967	0.741253	0.830909	0.797025	0.878017	0.778017	0.543306	0.675926	0.4603	0.616198	0.942387	NA	NA	NA	NA	NA	NA
GadCas	F	0.0364676	0.00382305	-0.00123203	0.017006	-0.0387051	-0.0845436	0.146608	-0.00373289	0.109563	-0.0516252	0.0295102	-0.0136986	-0.0862487	-0.0327253	-0.00218341	NA	NA	NA	NA	NA	NA
GadCas	allelic richess	17.13	7.238	14.712	5.414	6.219	6.967	7.998	7.328	14.231	8.137	3.663	3.815	5.097	5.547		NA	NA	NA	NA	NA	NA
GadCas	HW p value (Genepop)	0.0821	0.3931	0.324	0.0613	0.4058	0.6625	0.0566	0.9698	0.0604	0.984	0.7421	0.2004	0.9066	0.5621	0.3562	NA	NA	NA	NA	NA	NA
KenBul	N	51	51	50	50	50	51	49	50	49	51	50	51	50	51	50	47	51	50	50	NA	NA
KenBul	Na	22	7	17	7	6	12	12	10	17	8	6	6	7	10	21	27	9	11	8	NA	NA
KenBul	Ho	0.941176	0.764706	0.82	0.66	0.72	0.745098	0.836735	0.84	0.836735	0.764706	0.54	0.666667	0.54	0.490196	0.92	0.659574	0.705882	0.78	0.64	NA	NA
KenBul	He	0.937524	0.81238	0.7722	0.7776	0.6944	0.780469	0.823199	0.7678	0.854436	0.738947	0.5732	0.689735	0.506	0.678585	0.9128	0.90335	0.77624	0.8192	0.7326	NA	NA
KenBul	F	-0.00389584	0.0586843	-0.0619011	0.151235	-0.0368664	0.0453202	-0.0164432	-0.0940349	0.0207165	-0.0348595	0.0579204	0.0334448	-0.0671937	0.27762	-0.00788782	0.269857	0.0906389	0.0478516	0.126399	NA	NA
KenBul	allelic richess	18.128	6.836	12.683	6.16	5.337	9.207	9.54	7.534	13.001	7.31	4.797	4.878	5.598	7.157						NA	NA
KenBul	HW p value (Genepop)	0.0491	0.0901	0.4218	0.0595	0.4436	0.8727	0.0765	0.4271	0.4406	0.8864	0.3255	0.0919	0.3338	0.0001	0.1379	0.002	0.13	0.2466	0.4897	NA	NA
KenFou	N	32	32	32	32	32	32	32	32	32	32	32	32	32	32	32	31	32	32	32	NA	NA
KenFou	Na	24	7	18	5	8	13	8	10	13	8	5	5	6	6	26	20	5	9	6	NA	NA
KenFou	Ho	0.90625	0.78125	0.90625	0.71875	0.75	0.8125	0.8125	0.875	0.875	0.78125	0.375	0.5	0.625	0.75	0.90625	0.709677	0.75	0.84375	0.78125	NA	NA
KenFou	He	0.9375	0.78418	0.815918	0.760254	0.748535	0.821289	0.755371	0.795898	0.852051	0.743164	0.476562	0.671875	0.59082	0.686523	0.92334	0.889698	0.690918	0.785645	0.765137	NA	NA
KenFou	F	0.0333333	0.00373599	-0.110712	0.0545922	-0.00195695	0.0107015	-0.0756303	-0.0993865	-0.0269341	-0.0512484	0.213115	0.255814	-0.0578512	-0.0924609	0.0185087	0.202339	-0.0855124	-0.073959	-0.0210593	NA	NA
KenFou	allelic richess	20.774	6.714	15.483	4.995	7.36	11.413	7.678	8.794	11.493	7.398	4.362	4.437	5.623	5.362	NA	NA	NA	NA	NA	NA	NA
KenFou	HW p value (Genepop)	0.1007	0.1033	0.2857	0.3474	0.4506	0.2976	0.9916	0.8141	0.8383	0.329	0.365	0.0287	0.5768	0.6995	0	0.0013	0.8463	0.1777	0.0793	NA	NA
KenNor	N	52	52	52	52	52	52	52	52	52	52	52	52	52	52	52	50	52	52	52	NA	NA
KenNor	Na	28	9	18	6	9	9	8	10	16	8	5	5	6	4	31	27	8	10	7	NA	NA
KenNor	Ho	0.884615	0.788462	0.846154	0.730769	0.634615	0.826923	0.807692	0.769231	0.807692	0.769231	0.519231	0.615385	0.538462	0.692308	0.942308	0.58	0.807692	0.788462	0.865385	NA	NA
KenNor	He	0.943787	0.794194	0.847818	0.788092	0.707101	0.780325	0.77071	0.781805	0.849667	0.679919	0.517567	0.69878	0.482249	0.630362	0.94693	0.916	0.767751	0.764978	0.79105	NA	NA
KenNor	F	0.0626959	0.00721769	0.00196292	0.0727358	0.10251	-0.0597156	-0.0479846	0.0160833	0.0494015	-0.131357	-0.00321543	0.119344	-0.116564	-0.0982693	0.00488186	0.366812	-0.0520231	-0.0306986	-0.0939691	NA	NA
KenNor	allelic richess	21.33	8.246	14.57	5.687	7.306	7.908	7.259	8.444	12.905	7.219	4.323	4.823	5.077	3.442						NA	NA
KenNor	HW p value (Genepop)	0.0691	0.9158	0.8039	0.6272	0.0027	0.9111	0.8247	0.5571	0.6519	0.3312	0.8122	0.4035	0.177	0.2515	0.778	0	0.8664	0.4743	0.4816	NA	NA
LamSha	N	40	41	41	41	40	41	39	40	41	41	41	41	41	41	NA	NA	41	41	41	41	41
LamSha	Na	15	9	7	6	8	9	7	10	7	9	4	4	4	4	NA	NA	5	7	9	12	15
LamSha	Ho	0.85	0.829268	0.634146	0.682927	0.65	0.707317	0.794872	0.7	0.853659	0.95122	0.512195	0.756098	0.536585	0.682927	NA	NA	0.878049	0.780488	0.439024	0.731707	0.780488
LamSha	He	0.889375	0.760262	0.707615	0.707912	0.742188	0.667757	0.793886	0.69125	0.722189	0.809042	0.520821	0.737954	0.65348	0.608269	NA	NA	0.724866	0.79298	0.736466	0.864069	0.771267
LamSha	F	0.0442727	-0.0907668	0.103825	0.0352941	0.124211	-0.0592428	-0.00124224	-0.0126582	-0.182043	-0.175735	0.016562	-0.0245869	0.17888	-0.122738	NA	NA	-0.211325	0.0157539	0.403877	0.153184	-0.0119553
LamSha	allelic richess	13.072	8.251	6.822	5.62	6.724	8.174	6.578	8.292	6.893	8.783	3.906	4	3.994	3.919	NA	NA	NA	NA	NA	NA	NA
LamSha	HW p value (Genepop)	0.2346	0.3707	0.0559	0.3031	0.1542	0.1109	0.5979	0.3022	0.5839	0.387	0.7977	0.7403	0.1864	0.297	NA	NA	0.1647	0.83	0	0.1342	0.3503
LeeEss	N	56	56	55	54	56	56	55	56	55	56	56	56	56	56	56	49	56	55	55	NA	NA
LeeEss	Na	25	9	18	7	7	9	7	11	18	9	3	6	6	8	30	30	11	9	8	NA	NA
LeeEss	Ho	0.892857	0.803571	0.836364	0.648148	0.625	0.785714	0.618182	0.875	0.927273	0.767857	0.410714	0.482143	0.517857	0.517857	0.946429	0.77551	0.821429	0.781818	0.8	NA	NA
LeeEss	He	0.940848	0.794802	0.856529	0.727195	0.677615	0.786511	0.768099	0.804528	0.901322	0.768176	0.441486	0.557239	0.548788	0.62787	0.924426	0.947938	0.800861	0.800496	0.779339	NA	NA
LeeEss	F	0.0510083	-0.0110331	0.023543	0.108701	0.0776471	0.00101358	0.19518	-0.0875941	-0.0287915	0.00041511	0.0697003	0.134764	0.0563626	0.175216	-0.0238013	0.181898	-0.0256819	0.0233326	-0.0265111	NA	NA
LeeEss	allelic richess	19.445	8.063	13.778	5.845	5.693	7.975	6.077	8.696	14.108	7.403	2.962	5.109	4.863	6.063	NA	NA	NA	NA	NA	NA	NA
LeeEss	HW p value (Genepop)	0.3924	0.2408	0.1852	0.1279	0.6502	0.4947	0.0858	0.3444	0.9999	0.0629	0.6302	0.0044	0.1869	0.007	0.1138	0	0.03	0.4439	0.7852	NA	NA
LeeHyd'95	N	39	44	27	42	36	44	44	42	38	44	43	42	44	44	37	NA	NA	NA	NA	NA	NA
LeeHyd'95	Na	24	8	12	5	7	7	7	10	20	6	3	5	7	4	19	NA	NA	NA	NA	NA	NA
LeeHyd'95	Ho	0.564103	0.840909	0.703704	0.238095	0.611111	0.75	0.636364	0.619048	0.605263	0.659091	0.465116	0.309524	0.727273	0.5	0.702703	NA	NA	NA	NA	NA	NA
LeeHyd'95	He	0.933596	0.779184	0.721536	0.462868	0.670525	0.739669	0.719525	0.783163	0.879501	0.717459	0.574094	0.478458	0.694731	0.650052	0.890796	NA	NA	NA	NA	NA	NA
LeeHyd'95	F	0.395775	-0.0792178	0.0247148	0.485609	0.0886076	-0.0139665	0.115578	0.209555	0.311811	0.0813535	0.189826	0.353081	-0.0468401	0.23083	0.211152	NA	NA	NA	NA	NA	NA
LeeHyd'95	allelic richess	19.859	7.424	11.07	4.53	5.902	6.275	6.37	8.144	15.36	5.5	3	4.779	6.051	3.775		NA	NA	NA	NA	NA	NA
LeeHyd'95	HW p value (Genepop)	0 (null)	0.853	0.2449	0 (null)	0.0912	0.6381	0.139	0.0054 (null)	0 (null)	0.6135	0.2768	0.0007 (null)	0.7542	0.0067	0	NA	NA	NA	NA	NA	NA
Lee'00	N	39	41	39	40	39	41	41	39	41	41	41	37	39	41	40	NA	NA	NA	NA	NA	NA
Lee'00	Na	26	8	15	7	7	7	9	10	16	9	5	5	6	4	25	NA	NA	NA	NA	NA	NA
Lee'00	Ho	0.897436	0.560976	0.666667	0.75	0.692308	0.926829	0.829268	0.794872	0.731707	0.780488	0.536585	0.621622	0.435897	0.560976	0.85	NA	NA	NA	NA	NA	NA
Lee'00	He	0.940171	0.662106	0.661736	0.738437	0.629191	0.750149	0.821237	0.83432	0.864961	0.726353	0.527067	0.556611	0.457265	0.571981	0.921875	NA	NA	NA	NA	NA	NA
Lee'00	F	0.0454545	0.15274	-0.00745156	-0.0156581	-0.100313	-0.235527	-0.00977907	0.0472813	0.154058	-0.0745291	-0.0180587	-0.116798	0.046729	0.0192408	0.0779661	NA	NA	NA	NA	NA	NA
Lee'00	allelic richess	20.726	6.703	11.89	5.725	5.759	6.526	8.287	8.733	13.002	8.064	4.467	4.598	5.256	3.919		NA	NA	NA	NA	NA	NA
Lee'00	HW p value (Genepop)	0.0936	0.0366	0.4043	0.1217	0.7553	0.0196	0.555	0.0812	0.0121	0.7915	0.171	0.8826	0.3498	0.3117	0.1263	NA	NA	NA	NA	NA	NA
LeeHyd'10	N	27	27	27	28	25	28	28	27	28	28	28	24	28	28	28	NA	NA	NA	NA	NA	NA
LeeHyd'10	Na	21	9	14	5	6	7	7	8	14	8	5	5	8	3	17	NA	NA	NA	NA	NA	NA
LeeHyd'10	Ho	0.740741	0.740741	0.851852	0.392857	0.72	0.607143	0.535714	0.777778	0.892857	0.928571	0.607143	0.541667	0.607143	0.571429	0.785714	NA	NA	NA	NA	NA	NA
LeeHyd'10	He	0.937586	0.790809	0.856653	0.533163	0.6576	0.746173	0.758291	0.770233	0.86352	0.788903	0.664541	0.591146	0.591199	0.604592	0.85523	NA	NA	NA	NA	NA	NA
LeeHyd'10	F	0.209949	0.0633131	0.00560448	0.263158	-0.0948905	0.186325	0.293524	-0.00979519	-0.0339734	-0.177041	0.0863724	0.0837004	-0.0269687	0.0548523	0.0812826	NA	NA	NA	NA	NA	NA
LeeHyd'10	allelic richess	19.89	8.553	13.069	4.996	5.835	6.787	6.991	7.682	13.015	7.638	4.643	4.999	7.281	3		NA	NA	NA	NA	NA	NA
LeeHyd'10	HW p value (Genepop)	0.0246	0.2354	0.6379	0.006	0.618	0.2006	0.0176	0.4604	0.7239	0.0716	0.1977	0.1684	0.144	0.0974	0.0889	NA	NA	NA	NA	NA	NA
LeeSta	N	31	31	31	31	31	31	31	31	30	31	30	31	30	31	31	NA	NA	NA	NA	NA	NA
LeeSta	Na	25	7	12	6	5	8	9	10	14	12	3	5	6	6	23	NA	NA	NA	NA	NA	NA
LeeSta	Ho	0.967742	0.709677	0.870968	0.774194	0.419355	0.967742	0.806452	0.935484	0.866667	0.741935	0.5	0.612903	0.433333	0.580645	1	NA	NA	NA	NA	NA	NA
LeeSta	He	0.920916	0.711759	0.836108	0.73257	0.540062	0.80333	0.740375	0.832986	0.878889	0.768991	0.551111	0.592092	0.510556	0.566077	0.938085	NA	NA	NA	NA	NA	NA
LeeSta	F	-0.0508475	0.00292398	-0.0416926	-0.0568182	0.223507	-0.204663	-0.0892481	-0.123048	0.0139064	0.0351827	0.0927419	-0.0351494	0.151251	-0.0257353	-0.0660011	NA	NA	NA	NA	NA	NA
LeeSta	allelic richess	21.34	6.675	11.309	5.678	4.907	7.48	8.098	9.218	12.979	10.713	2.998	4.678	5.653	5.42		NA	NA	NA	NA	NA	NA
LeeSta	HW p value (Genepop)	0.5735	0.8049	0.3999	0.3291	0.2391	0.7327	0.3977	0.2089	0.7021	0.456	0.6453	0.0652	0.2498	0.2398	0.8532	NA	NA	NA	NA	NA	NA
LeeHUS'95	N	32	37	31	37	35	37	37	37	36	37	37	37	37	37	34	NA	37	37	36	37	36
LeeHUS'95	Na	17	8	12	6	5	6	7	8	13	7	4	5	5	3	17	NA	5	8	6	12	16
LeeHUS'95	Ho	0.6875	0.891892	0.741935	0.675676	0.514286	0.594595	0.72973	0.810811	0.916667	0.675676	0.675676	0.540541	0.783784	0.567568	0.852941	NA	0.621622	0.756757	0.555556	0.567568	0.833333
LeeHUS'95	He	0.911621	0.798758	0.830905	0.697955	0.62449	0.739591	0.743608	0.799123	0.881944	0.723156	0.626735	0.526297	0.67458	0.608108	0.897059	NA	0.658145	0.779401	0.635802	0.864134	0.888889
LeeHUS'95	F	0.245849	-0.116598	0.107076	0.0319205	0.176471	0.196049	0.018664	-0.0146252	-0.0393701	0.0656566	-0.0780886	-0.0270645	-0.161884	0.0666667	0.0491803	NA	0.0554939	0.0290534	0.126214	0.343195	0.0625
LeeHUS'95	allelic richess	15.339	7.236	11.163	5.621	4.543	5.809	6.603	7.191	11.837	6.481	3.86	4.854	4.842	3	NA	NA	NA	NA	NA	NA	NA
LeeHUS'95	HW p value (Genepop)	0	0.4465	0.3706	0.6651	0.0607	0.0446	0.1909	0.9594	0.6469	0.4238	0.1586	0.1626	0.4568	0.1053	0	NA	0.3354	0.633	0.0502	0	0.024
LeeWhe	N	55	54	53	55	55	54	55	55	55	55	55	55	55	55	55	NA	NA	NA	NA	NA	NA
LeeWhe	Na	31	10	17	7	5	10	10	10	16	10	4	5	5	5	28	NA	NA	NA	NA	NA	NA
LeeWhe	Ho	0.836364	0.851852	0.90566	0.6	0.672727	0.796296	0.727273	0.8	0.854545	0.854545	0.581818	0.527273	0.509091	0.563636	0.981818	NA	NA	NA	NA	NA	NA
LeeWhe	He	0.938017	0.846879	0.867569	0.735041	0.681322	0.830247	0.811736	0.804298	0.875868	0.832231	0.576033	0.539504	0.510744	0.61438	0.936529	NA	NA	NA	NA	NA	NA
LeeWhe	F	0.10837	-0.00587163	-0.0439064	0.183719	0.0126152	0.0408922	0.104052	0.0053432	0.0243442	-0.0268123	-0.010043	0.0226716	0.00323625	0.0825935	-0.0483586	NA	NA	NA	NA	NA	NA
LeeWhe	allelic richess	21.951	9.182	13.775	6.207	4.918	8.633	7.995	8.543	12.563	8.303	3.418	4.769	4.082	4.082	NA	NA	NA	NA	NA	NA	NA
LeeWhe	HW p value (Genepop)	0	0.3698	0.9758	0.1198	0.087	0.5502	0.5227	0.8985	0.0521	0.1012	0.6994	0.7246	0.3113	0.7929	0.9432	NA	NA	NA	NA	NA	NA
MolMea	N	40	41	40	40	40	39	41	41	42	41	42	42	41	42	37	39	41	42	41	40	NA
MolMea	Na	23	8	19	6	6	7	8	12	13	10	5	6	6	10	22	20	9	12	6	14	NA
MolMea	Ho	0.9	0.780488	0.825	0.75	0.675	0.897436	0.780488	0.853659	0.785714	0.780488	0.666667	0.666667	0.536585	0.619048	0.675676	0.641026	0.780488	0.761905	0.756098	0.65	NA
MolMea	He	0.926875	0.783462	0.784687	0.743125	0.606563	0.74359	0.799227	0.786734	0.873866	0.756692	0.562075	0.65873	0.523498	0.721655	0.880935	0.899408	0.765318	0.770125	0.764128	0.889375	NA
MolMea	F	0.0289953	0.00379651	-0.051374	-0.00925147	-0.112828	-0.206897	0.0234462	-0.0850662	0.100876	-0.0314465	-0.186082	-0.0120482	-0.025	0.142184	0.233002	0.287281	-0.0198212	0.0106735	0.0105099	0.26915	NA
MolMea	allelic richess	19.176	7.323	15.43	5.546	5.53	6.551	7.288	9.77	11.888	7.791	4.509	4.894	5.041	7.197	NA	NA	NA	NA	NA	NA	NA
MolMea	HW p value (Genepop)	0.5869	0.2795	0.8153	0.458	0.2357	0.0179	0.486	0.9401	0.3891	0.6506	0.16	0.0272	0.9594	0.116	0.003	0	0.7055	0.5598	0.1261	0	NA
NenBro'95	N	46	47	46	47	46	47	47	47	45	47	47	47	46	47	45	NA	NA	NA	NA	NA	NA
NenBro'95	Na	30	11	16	6	6	6	8	13	18	8	4	5	6	5	29	NA	NA	NA	NA	NA	NA
NenBro'95	Ho	0.913043	0.829787	0.73913	0.765957	0.565217	0.765957	0.723404	0.765957	0.888889	0.744681	0.638298	0.659574	0.478261	0.702128	0.844444	NA	NA	NA	NA	NA	NA
NenBro'95	He	0.935964	0.779312	0.747637	0.724536	0.57656	0.759167	0.787234	0.831598	0.890617	0.705297	0.619964	0.618606	0.537098	0.627886	0.942469	NA	NA	NA	NA	NA	NA
NenBro'95	F	0.0244888	-0.0647691	0.011378	-0.0571696	0.0196721	-0.00894454	0.0810811	0.078933	0.00194067	-0.0558408	-0.0295728	-0.0662276	0.109547	-0.118241	0.104008	NA	NA	NA	NA	NA	NA
NenBro'95	allelic richess	21.589	8.693	13.149	5.709	4.941	5.71	7.344	10.233	14.793	6.966	3.489	4.231	5.225	4.457		NA	NA	NA	NA	NA	NA
NenBro'95	HW p value (Genepop)	0.0119	0.5955	0.1954	0.3435	0.8218	0.1908	0.0367	0.7366	0.5512	0.7679	0.7776	0.3207	0.3395	0.848	0.0052	NA	NA	NA	NA	NA	NA
NenBro'99	N	47	46	47	47	44	44	47	46	46	47	47	45	47	45	45	NA	NA	NA	NA	NA	NA
NenBro'99	Na	20	9	18	7	7	9	10	12	16	11	5	3	8	7	21	NA	NA	NA	NA	NA	NA
NenBro'99	Ho	0.93617	0.782609	0.787234	0.723404	0.409091	0.681818	0.829787	0.826087	0.913043	0.617021	0.744681	0.466667	0.617021	0.755556	0.8	NA	NA	NA	NA	NA	NA
NenBro'99	He	0.923947	0.801749	0.793119	0.729968	0.658058	0.703254	0.803757	0.834594	0.862713	0.778859	0.661838	0.499753	0.557039	0.652346	0.921235	NA	NA	NA	NA	NA	NA
NenBro'99	F	-0.0132288	0.0238727	0.00742009	0.00899225	0.378336	0.0304811	-0.0323852	0.0101925	-0.0583402	0.207788	-0.125171	0.0662055	-0.10768	-0.158213	0.1316	NA	NA	NA	NA	NA	NA
NenBro'99	allelic richess	17.109	7.629	14.397	5.947	5.464	7.266	7.941	9.854	13.264	8.922	3.979	3	5.699	5.297		NA	NA	NA	NA	NA	NA
NenBro'99	HW p value (Genepop)	0.7413	0.4575	0.2274	0.666	0.0011	0.0954	0.4937	0.0325	0.8755	0.0333	0.3712	0.3245	0.2443	0.4891	0	NA	NA	NA	NA	NA	NA
NenEct'07	N	51	51	51	51	51	51	51	51	51	51	51	51	51	47	51	NA	NA	NA	NA	NA	NA
NenEct'07	Na	31	9	20	7	9	7	8	14	20	11	4	3	6	6	31	NA	NA	NA	NA	NA	NA
NenEct'07	Ho	0.882353	0.764706	0.745098	0.686275	0.568627	0.823529	0.862745	0.843137	0.803922	0.764706	0.588235	0.470588	0.647059	0.531915	0.941176	NA	NA	NA	NA	NA	NA
NenEct'07	He	0.939831	0.79258	0.71684	0.656094	0.647636	0.753364	0.816993	0.848135	0.873126	0.74529	0.650519	0.509612	0.591696	0.682435	0.949635	NA	NA	NA	NA	NA	NA
NenEct'07	F	0.0611577	0.0351686	-0.0394208	-0.0460006	0.121995	-0.093136	-0.056	0.00589302	0.0792602	-0.0260511	0.0957447	0.0765749	-0.0935673	0.220564	0.00890688	NA	NA	NA	NA	NA	NA
NenEct'07	allelic richess	21.91	8.099	13.574	5.739	6.979	6.065	7.151	10.721	15.112	8.02	3.701	2.999	5.265	5.456		NA	NA	NA	NA	NA	NA
NenEct'07	HW p value (Genepop)	0.2272	0.2695	0.2838	0.4341	0.0205	0.1238	0.3073	0.3923	0.325	0.062	0.6578	0.3982	0.251	0.0012	0.1495	NA	NA	NA	NA	NA	NA
RayRod	N	29	30	30	30	30	30	30	30	30	30	30	30	30	30	NA	NA	30	30	30	29	30
RayRod	Na	17	7	15	7	5	8	7	9	14	8	4	4	6	3	NA	NA	8	12	6	10	17
RayRod	Ho	0.827586	0.833333	0.833333	0.833333	0.6	0.833333	0.766667	0.733333	0.933333	0.733333	0.4	0.666667	0.533333	0.633333	NA	NA	0.833333	0.8	0.8	0.482759	0.9
RayRod	He	0.900713	0.802222	0.818333	0.75	0.600556	0.774444	0.779444	0.766111	0.845556	0.798333	0.429444	0.681667	0.483333	0.597778	NA	NA	0.771667	0.819444	0.790556	0.854935	0.865556
RayRod	F	0.0811881	-0.0387812	-0.0183299	-0.111111	0.000925069	-0.0760402	0.0163934	0.0427846	-0.103811	0.0814196	0.068564	0.0220049	-0.103448	-0.0594796	NA	NA	-0.0799136	0.0237288	-0.0119466	0.435327	-0.0397946
RayRod	allelic richess	15.66	6.997	14.041	6.743	4.947	7.481	6.533	8.285	12.807	7.512	3.767	3.998	5.523	3	NA	NA	NA	NA	NA	NA	NA
RayRod	HW p value (Genepop)	0.3682	0.3576	0.8539	0.0401	0.3008	0.58	0.1829	0.759	0.4094	0.6825	0.1304	0.5511	0.9108	0.9552	NA	NA	0.4975	0.2869	0.0104	0	0.557
StoBri	N	51	45	52	52	51	46	52	52	52	51	52	24	52	52	47	NA	NA	NA	NA	NA	NA
StoBri	Na	29	9	20	6	8	9	8	9	16	9	4	4	6	9	23	NA	NA	NA	NA	NA	NA
StoBri	Ho	0.862745	0.711111	0.653846	0.692308	0.607843	0.630435	0.692308	0.788462	0.730769	0.588235	0.596154	0.666667	0.461538	0.673077	0.808511	NA	NA	NA	NA	NA	NA
StoBri	He	0.934448	0.742469	0.711908	0.748521	0.610534	0.728025	0.791975	0.786797	0.869638	0.702807	0.53125	0.624132	0.465237	0.66679	0.920552	NA	NA	NA	NA	NA	NA
StoBri	F	0.0767332	0.0422348	0.0815584	0.0750988	0.00440806	0.134047	0.125846	-0.00211516	0.159685	0.16302	-0.122172	-0.0681502	0.00794913	-0.00942873	0.121711	NA	NA	NA	NA	NA	NA
StoBri	allelic richess	21.165	7.824	13.785	5.134	5.868	6.752	6.701	7.314	13.518	7.005	3.392	4	4.562	5.903		NA	NA	NA	NA	NA	NA
StoBri	HW p value (Genepop)	0.0854	0.8871	0.0623	0.3408	0.9322	0.0674	0.08	0.8007	0	0.1251	0.5231	0.7816	0.9113	0.0172	0.0986	NA	NA	NA	NA	NA	NA
StoTed	N	29	30	29	30	29	30	28	27	28	28	28	28	28	28	NA	NA	29	29	29	30	NA
StoTed	Na	21	8	14	6	5	7	9	10	15	8	4	5	5	5	NA	NA	7	8	8	9	NA
StoTed	Ho	0.896552	0.733333	0.724138	0.7	0.62069	0.7	0.714286	0.777778	0.964286	0.535714	0.571429	0.535714	0.535714	0.642857	NA	NA	0.62069	0.793103	0.517241	0.6	NA
StoTed	He	0.907848	0.753889	0.808561	0.747222	0.505351	0.738333	0.805485	0.810014	0.846939	0.594388	0.51148	0.524235	0.432398	0.622449	NA	NA	0.697979	0.751486	0.683115	0.712222	NA
StoTed	F	0.0124427	0.027266	0.104412	0.063197	-0.228235	0.0519187	0.113222	0.0397968	-0.138554	0.0987124	-0.117207	-0.0218978	-0.238938	-0.0327869	NA	NA	0.110733	-0.0553797	0.24282	0.157566	NA
StoTed	allelic richess	19.008	7.833	13.234	5.756	4.546	6.846	8.609	9.625	14.131	7.431	3.643	4.821	4.642	4.792	NA	NA	NA	NA	NA	NA	NA
StoTed	HW p value (Genepop)	0.5415	0.9213	0.1321	0.7478	0.6052	0.6019	0.3972	0.4437	0.9857	0.4969	0.5798	0.4517	0.7066	0.5236	NA	NA	0.3598	0.2597	0.0878	0.0005	NA
ThaCul	N	44	44	44	42	44	44	42	43	42	43	42	42	42	43	44	40	42	42	42	NA	NA
ThaCul	Na	21	9	20	9	6	10	9	11	15	13	5	5	8	6	25	25	8	9	8	NA	NA
ThaCul	Ho	0.818182	0.840909	0.727273	0.738095	0.568182	0.886364	0.761905	0.697674	0.880952	0.813953	0.547619	0.738095	0.547619	0.651163	0.909091	0.8	0.833333	0.809524	0.785714	NA	NA
ThaCul	He	0.929236	0.830837	0.781767	0.783447	0.582903	0.779184	0.824263	0.736074	0.865363	0.813413	0.512472	0.736111	0.580782	0.653867	0.926911	0.916562	0.703798	0.771542	0.746032	NA	NA
ThaCul	F	0.119511	-0.0121231	0.069706	0.0578871	0.0252548	-0.137554	0.0756534	0.0521675	-0.0180151	-0.000664894	-0.0685841	-0.00269542	0.057101	0.00413565	0.0192254	0.127174	-0.184052	-0.0492285	-0.0531915	NA	NA
ThaCul	allelic richess	17.39	7.939	15.477	7.685	5.248	8.36	7.884	8.438	12.546	10.937	4.343	4.961	6.601	4.856	NA	NA	NA	NA	NA	NA	NA
ThaCul	HW p value (Genepop)	0.1639	0.9661	0.1462	0.5058	0.2704	0.1368	0.9116	0.1653	0.3998	0.0263	1	0.4813	0.1699	0.1054	0.1718	0.0216	0.1002	0.9502	0.7332	NA	NA
ThaHam	N	43	43	43	43	43	42	44	44	44	44	44	44	44	44	43	43	44	44	44	NA	NA
ThaHam	Na	22	7	19	8	7	10	7	10	16	7	4	5	7	6	29	21	8	11	7	NA	NA
ThaHam	Ho	0.860465	0.790698	0.790698	0.697674	0.651163	0.738095	0.840909	0.840909	0.840909	0.795455	0.5	0.704545	0.522727	0.613636	0.976744	0.72093	0.818182	0.840909	0.681818	NA	NA
ThaHam	He	0.932125	0.818821	0.747161	0.780692	0.673878	0.771825	0.766787	0.758781	0.876808	0.712035	0.512655	0.709452	0.579545	0.653151	0.938075	0.887236	0.773502	0.826188	0.703254	NA	NA
ThaHam	F	0.0768784	0.0343461	-0.05827	0.106339	0.0337079	0.0437018	-0.0966655	-0.108237	0.0409426	-0.117156	0.0246851	0.00691664	0.0980392	0.0604982	-0.0412223	0.187443	-0.0577629	-0.0178181	0.0304811	NA	NA
ThaHam	allelic richess	18.294	6.983	14.272	7.182	6.008	8.38	6.477	8.439	13.535	6.696	3.727	4.847	5.771	4.568	NA	NA	NA	NA	NA	NA	NA
ThaHam	HW p value (Genepop)	0.1263	0.3723	0.764	0.337	0.6249	0.131	0.0336	0.915	0.1774	0.2994	0.9181	0.255	0.6395	0.8332	0.812	0	0.1145	0.2321	0.5364	NA	NA
ThaSha	N	50	45	50	50	50	44	50	49	50	50	50	50	50	50	46	NA	NA	NA	NA	NA	NA
ThaSha	Na	25	9	18	6	6	10	6	9	13	8	4	5	6	7	25	NA	NA	NA	NA	NA	NA
ThaSha	Ho	0.92	0.822222	0.88	0.82	0.82	0.772727	0.82	0.714286	0.8	0.74	0.44	0.7	0.58	0.74	0.934783	NA	NA	NA	NA	NA	NA
ThaSha	He	0.9268	0.778765	0.834	0.7764	0.6834	0.803977	0.745	0.775718	0.829	0.7184	0.4648	0.7236	0.5692	0.6812	0.943998	NA	NA	NA	NA	NA	NA
ThaSha	F	0.00733707	-0.0558022	-0.0551559	-0.0561566	-0.199883	0.0388693	-0.100671	0.0791946	0.0349819	-0.0300668	0.0533563	0.0326147	-0.018974	-0.0863183	0.0097622	NA	NA	NA	NA	NA	NA
ThaSha	allelic richess	18.744	8.005	13.356	5.457	5.694	8.285	5.705	8.034	11.259	7.277	3.898	4.46	5.149	5.728		NA	NA	NA	NA	NA	NA
ThaSha	HW p value (Genepop)	0.6884	0.7496	0.5626	0.8967	0.5569	0.3132	0.0517	0.4046	0.5282	0.8601	0.5975	0.8087	0.9415	0.5314	0.4437	NA	NA	NA	NA	NA	NA
ThaWhi	N	59	59	59	59	59	59	58	58	58	58	58	58	58	58	58	58	59	58	58	NA	NA
ThaWhi	Na	26	10	19	8	6	10	6	13	15	8	5	5	7	7	31	8	14	11	7	NA	NA
ThaWhi	Ho	0.881356	0.711864	0.830508	0.762712	0.559322	0.79661	0.689655	0.827586	0.844828	0.724138	0.586207	0.62069	0.706897	0.706897	0.931034	0.741379	0.508475	0.775862	0.775862	NA	NA
ThaWhi	He	0.929474	0.794599	0.816288	0.751221	0.628555	0.757685	0.783442	0.801724	0.84349	0.712247	0.52066	0.675832	0.624257	0.671076	0.937723	0.719382	0.823039	0.820303	0.766647	NA	NA
ThaWhi	F	0.0517694	0.104121	-0.0174204	-0.0152964	0.110146	-0.0513744	0.119712	-0.0322581	-0.0015859	-0.0166945	-0.125892	0.0815923	-0.132381	-0.0533776	0.00713267	-0.0305785	0.382199	0.0541765	-0.0120202	NA	NA
ThaWhi	allelic richess	20.04	7.904	14.263	6.748	5.147	7.554	5.947	9.431	11.414	6.299	4.166	4.594	6.322	5.215	NA	NA	NA	NA	NA	NA	NA
ThaWhi	HW p value (Genepop)	0.1936	0.2291	0.8147	0.429	0.4528	0.5691	0.0494	0.4522	0.4717	0.4442	0.4963	0.3018	0.2616	0.3413	0.7543	0.6035	0	0.4356	0.4991	NA	NA
TreNot	N	24	24	24	24	24	24	23	23	23	23	23	24	24	23	24	NA	24	24	24	NA	NA
TreNot	Na	21	7	12	6	7	8	7	8	18	10	4	6	6	6	22	NA	9	9	6	NA	NA
TreNot	Ho	0.666667	0.791667	0.791667	0.625	0.75	0.833333	0.913043	0.782609	0.913043	0.782609	0.73913	0.708333	0.541667	0.608696	0.916667	NA	0.791667	0.875	0.666667	NA	NA
TreNot	He	0.923611	0.792535	0.75	0.75434	0.62066	0.777778	0.796786	0.787335	0.873346	0.836484	0.673913	0.678819	0.471354	0.701323	0.923611	NA	0.811632	0.848958	0.737847	NA	NA
TreNot	F	0.278195	0.00109529	-0.0555556	0.171461	-0.208392	-0.0714286	-0.145907	0.0060024	-0.0454545	0.0644068	-0.0967742	-0.0434783	-0.149171	0.132075	0.0075188	NA	0.0245989	-0.0306748	0.0964706	NA	NA
TreNot	allelic richess	20.578	6.957	11.79	5.998	6.833	7.916	7	8	18	10	4	5.917	5.956	6	NA	NA	NA	NA	NA	NA	NA
TreNot	HW p value (Genepop)	0.0029	0.4787	0.9037	0.1213	0.8728	0.9914	0.7744	0.267	0.9398	0.5643	0.8874	0.3685	0.4095	0.0485	0.5537	NA	0.2544	0.9453	0.1701	NA	NA
TreWol	N	45	45	45	45	45	45	45	44	44	45	45	45	45	45	NA	NA	45	45	44	44	44
TreWol	Na	27	8	16	6	7	8	9	9	17	9	4	5	6	6	NA	NA	9	7	7	14	15
TreWol	Ho	0.888889	0.777778	0.711111	0.8	0.688889	0.688889	0.844444	0.818182	0.886364	0.777778	0.6	0.622222	0.577778	0.622222	NA	NA	0.755556	0.666667	0.636364	0.704545	0.772727
TreWol	He	0.929383	0.794568	0.682469	0.737778	0.679506	0.743457	0.795309	0.811467	0.887397	0.74642	0.556296	0.56716	0.545679	0.631852	NA	NA	0.752346	0.684444	0.763171	0.866736	0.810692
TreWol	F	0.0435707	0.0211311	-0.0419682	-0.0843373	-0.0138081	0.0733975	-0.0617821	-0.00827498	0.00116414	-0.0420112	-0.0785619	-0.0970832	-0.0588235	0.0152403	NA	NA	-0.00426649	0.025974	0.166159	0.187128	0.0468302
TreWol	allelic richess	19.7	6.781	12.151	5.71	6.239	7.337	7.272	7.714	14.149	7.812	3.5	4.525	5.109	4.533	NA	NA	NA	NA	NA	NA	NA
TreWol	HW p value (Genepop)	0.0878	0.4336	0.2042	0.6565	0.8994	0.0406	0.9508	0.0781	0.0135	0.5933	0.0932	0.8452	0.8898	0.8599	NA	NA	0.7446	0.7685	0.2035	0	0.9413
WanMoh	N	45	46	45	45	44	45	46	47	48	48	48	48	48	48	NA	NA	48	48	48	45	47
WanMoh	Na	21	8	19	6	5	9	9	10	18	12	5	4	6	5	NA	NA	9	8	7	17	23
WanMoh	Ho	0.844444	0.847826	0.888889	0.8	0.681818	0.844444	0.847826	0.808511	0.9375	0.75	0.4375	0.666667	0.479167	0.625	NA	NA	0.854167	0.770833	0.791667	0.6	0.914894
WanMoh	He	0.928889	0.791115	0.812346	0.761481	0.688791	0.817531	0.802221	0.828203	0.850043	0.746311	0.555556	0.650825	0.567274	0.651042	NA	NA	0.796441	0.77322	0.795356	0.852099	0.903803
WanMoh	F	0.0909091	-0.0716846	-0.0942249	-0.0505837	0.0101237	-0.0329206	-0.0568483	0.023777	-0.102885	-0.0049433	0.2125	-0.0243414	0.155318	0.04	NA	NA	-0.0724796	0.00308729	0.00463847	0.295856	-0.0122715
WanMoh	allelic richess	17.177	7.738	15.229	5.506	4.968	7.851	8.242	9.032	13.29	8.468	4.21	3.731	5.408	3.958	NA	NA	NA	NA	NA	NA	NA
WanMoh	HW p value (Genepop)	0.3651	0.3872	0.3666	0.8874	0.7906	0.3615	0.4035	0.5952	0.1484	0.0407	0.0042	0.8914	0.1725	0.6225	NA	NA	0.291	0.7967	0.3516	0	0.905
