# Supplementary material for: Populations of a cyprinid fish are self-sustaining despite widespread feminization of males
Source: BMC Biol. 2014 Jan 13;12:1. doi: 10.1186/1741-7007-12-1 (PMC3922797; doi:10.1186/1741-7007-12-1)
Supplement: Additional file 4 — Pairwise F ST and D est among roach population samples. [file 1741-7007-12-1-S4.xls]

## Sheet: Sheet1
FST
	LeeHUS	LeeHyd'10	LeaHyd'95	Lee'00	LeeEss	LeeWhe	LeeSta	StoBri	StoTed	GadCas	KenNor	KenFou	KenBul	BlaEvH'10	BlaEvH'00	ThaSha	ThaCul	ThaHam	ThaWhi	MolMea	BouChe'06	BouChe'11	BouChe'02	RayRod	LamSha	WanMoh	NenEct	NenBro'95	NenBro'99	AruHor'08	AruHor'95	AruHor'00	AruHUS	CheAbB	BlaBlm	BlaSti	TreNot	TreWol	AirDar
LeeHUS	0																																							LeeHUS
LeeHyd'10	-0.00017	0																																						LeeHyd'10
LeaHyd'95	-0.0015	-0.00255	0																																					LeaHyd'95
Lee'00	0.05175	0.0547	0.05248	0																																				Lee'00
LeeEss	0.03184	0.03506	0.03363	0.01354	0																																			LeeEss
LeeWhe	0.01969	0.02036	0.01899	0.01695	0.00613	0																																		LeeWhe
LeeSta	0.03403	0.02867	0.03019	0.01271	0.00897	0.00995	0																																	LeeSta
StoBri	0.04991	0.05029	0.04788	0.00063	0.01525	0.01893	0.01661	0																																StoBri
StoTed	0.05553	0.05687	0.05753	0.00878	0.01799	0.02488	0.01707	6e-05	0																															StoTed
GadCas	0.04234	0.0433	0.04542	0.02033	0.01329	0.01635	0.02695	0.01696	0.02567	0																														GadCas
KenNor	0.04111	0.04283	0.04341	0.01629	0.01234	0.01686	0.01316	0.01605	0.0189	0.01277	0																													KenNor
KenFou	0.03957	0.04245	0.04325	0.01588	0.01124	0.01756	0.01694	0.01474	0.01965	0.00869	-0.00359	0																												KenFou
KenBul	0.04067	0.04371	0.04503	0.01557	0.01402	0.01338	0.01694	0.01521	0.02365	0.00986	-0.00149	-0.00097	0																											KenBul
BlaEvH'10	0.05085	0.04492	0.05451	0.02363	0.02109	0.02243	0.02002	0.02783	0.04008	0.01787	0.0187	0.01493	0.01738	0																										BlaEvH'10
BlaEvH'00	0.06238	0.05464	0.06835	0.02701	0.02482	0.03111	0.02442	0.0315	0.04001	0.02225	0.02223	0.01682	0.02539	0.00071	0																									BlaEvH'00
ThaSha	0.042	0.03975	0.04131	0.02375	0.01796	0.02	0.02236	0.02012	0.02817	0.01109	0.00848	0.00398	0.01239	0.01277	0.01461	0																								ThaSha
ThaCul	0.04636	0.04626	0.05471	0.02184	0.01581	0.01991	0.02551	0.02153	0.0317	0.01234	0.00765	0.00401	0.00658	0.00873	0.0111	0.00915	0																							ThaCul
ThaHam	0.04653	0.04286	0.0481	0.02652	0.01699	0.02215	0.02704	0.02448	0.03828	0.01033	0.01281	0.00435	0.01004	0.00866	0.01441	0.00473	0.00093	0																						ThaHam
ThaWhi	0.04297	0.04409	0.04553	0.01856	0.01173	0.01748	0.01875	0.0163	0.0284	0.00696	0.00662	0.0017	0.00637	0.00758	0.01198	0.00647	0.00068	0.00119	0																					ThaWhi
MolMea	0.04159	0.04157	0.04348	0.01083	0.00722	0.01168	0.01784	0.00855	0.01691	0.00591	0.00699	0.00319	0.00908	0.01393	0.01611	0.00865	0.00143	0.00811	0.00119	0																				MolMea
BouChe'06	0.03713	0.03652	0.03509	0.0198	0.0171	0.01554	0.02226	0.01695	0.02766	0.00154	0.01061	0.0054	0.0098	0.01114	0.01459	0.00428	0.00912	0.00493	0.00325	0.00446	0																			BouChe'06
BouChe'11	0.03841	0.03977	0.03961	0.01589	0.01034	0.01624	0.02018	0.01326	0.02393	0.00676	0.00286	0.00043	0.00406	0.01412	0.01773	0.00402	0.00296	0.00472	-0.00109	-0.00022	0.00345	0																		BouChe'11
BouChe'02	0.03314	0.03514	0.03642	0.00919	0.00941	0.00482	0.01328	0.00658	0.01592	0.0007	0.00613	0.00452	0.00437	0.01722	0.02577	0.00957	0.0124	0.01303	0.00831	0.00394	0.00622	0.00492	0																	BouChe'02
RayRod	0.03509	0.03236	0.03759	0.01352	0.00909	0.01028	0.01962	0.01915	0.03007	0.01253	0.00835	0.00674	0.0097	0.00557	0.01198	0.01176	0.00497	0.00638	0.0038	0.00461	0.00859	0.00659	0.01038	0																RayRod
LamSha	0.08093	0.087	0.08973	0.06672	0.05916	0.06344	0.06289	0.06268	0.06797	0.05009	0.03392	0.02865	0.03424	0.05466	0.0663	0.05229	0.03817	0.04453	0.04619	0.04986	0.04662	0.04819	0.05338	0.04864	0															LamSha
WanMoh	0.03238	0.03609	0.03586	0.01529	0.01122	0.0118	0.01395	0.01342	0.024	0.00583	0.0046	-0.0008	0.00587	0.01335	0.01775	0.00541	0.00835	0.00891	0.00344	0.00558	0.00156	0.00396	0.00413	0.00664	0.04076	0														WanMoh
NenEct	0.03512	0.04799	0.03967	0.01932	0.01989	0.01733	0.02595	0.02193	0.02166	0.02095	0.0281	0.02697	0.02157	0.0345	0.04191	0.03333	0.02685	0.03049	0.02215	0.01454	0.02561	0.02432	0.01425	0.02345	0.0682	0.02169	0													NenEct
NenBro'95	0.0352	0.04223	0.03449	0.02077	0.02172	0.01757	0.0231	0.01909	0.01813	0.01776	0.02332	0.02545	0.02229	0.02798	0.03783	0.02346	0.02368	0.02556	0.01825	0.01169	0.01393	0.01855	0.01136	0.02182	0.0635	0.01642	0.00309	0												NenBro'95
NenBro'99	0.0297	0.0389	0.03003	0.01899	0.02169	0.01568	0.02529	0.01977	0.0194	0.0189	0.02537	0.02658	0.02056	0.03588	0.04347	0.03077	0.02897	0.03184	0.02524	0.01577	0.02038	0.02155	0.00668	0.02479	0.07581	0.02168	0.00217	0.00029	0											NenBro'99
AruHor'08	0.05471	0.04864	0.05628	0.03474	0.02674	0.03002	0.03355	0.03715	0.05322	0.02663	0.02164	0.016	0.01822	0.02725	0.03133	0.02837	0.0166	0.01936	0.01859	0.02319	0.02498	0.02153	0.02044	0.0188	0.0521	0.02253	0.04631	0.04617	0.04224	0										AruHor'08
AruHor'95	0.06158	0.05092	0.06887	0.04001	0.02836	0.02702	0.02708	0.02787	0.04583	0.02054	0.01098	0.01031	0.01312	0.02501	0.03023	0.01698	0.01162	0.01678	0.014	0.01796	0.01495	0.01518	0.01315	0.01923	0.05154	0.01766	0.04023	0.03269	0.03663	0.00297	0									AruHor'95
AruHor'00	0.07108	0.05878	0.07282	0.05088	0.04834	0.04405	0.04027	0.04765	0.06608	0.04575	0.03635	0.03263	0.02771	0.03437	0.04632	0.04696	0.03466	0.03679	0.0335	0.04314	0.0401	0.03633	0.03244	0.03721	0.0739	0.03815	0.06068	0.0562	0.05333	0.00888	0.01391	0								AruHor'00
AruHUS	0.06271	0.05097	0.0695	0.0439	0.0359	0.03572	0.03784	0.03969	0.05694	0.02992	0.02665	0.02129	0.02171	0.02453	0.03114	0.02995	0.01795	0.01888	0.01985	0.02691	0.0258	0.02754	0.02541	0.02096	0.05181	0.02538	0.04671	0.04398	0.04544	0.00253	0.00164	0.00972	0							AruHUS
CheAbB	0.03343	0.03937	0.03279	0.0282	0.01654	0.01878	0.03069	0.0215	0.02611	0.01489	0.02139	0.01649	0.02148	0.03452	0.04108	0.02401	0.02053	0.01959	0.01765	0.01413	0.01494	0.01834	0.01305	0.02044	0.04594	0.01513	0.02285	0.02207	0.02711	0.02738	0.03141	0.05136	0.03611	0						CheAbB
BlaBlm	0.04598	0.03777	0.04445	0.02936	0.01959	0.01796	0.02512	0.02735	0.03694	0.01649	0.01553	0.01792	0.01658	0.01623	0.02551	0.01893	0.01824	0.01878	0.01876	0.01489	0.01325	0.01656	0.01636	0.01031	0.05724	0.01358	0.03512	0.02543	0.03271	0.03521	0.02095	0.05241	0.03104	0.02988	0					BlaBlm
BlaSti	0.04446	0.04222	0.04854	0.02371	0.01549	0.01869	0.01815	0.02286	0.03147	0.01242	0.01004	0.00838	0.01503	0.01245	0.01156	0.00839	0.01007	0.01276	0.00733	0.0095	0.00873	0.01092	0.01453	0.00676	0.04785	0.00497	0.03221	0.02526	0.03555	0.02919	0.01426	0.05051	0.02566	0.02582	0.00667	0				BlaSti
TreNot	0.03748	0.03317	0.04159	0.0199	0.01917	0.0118	0.01534	0.0133	0.02736	0.01513	0.01574	0.01424	0.01136	0.02042	0.03008	0.02108	0.01908	0.01717	0.01687	0.01154	0.01344	0.01555	0.00803	0.01511	0.0574	0.00819	0.01824	0.01709	0.01555	0.02653	0.01592	0.03402	0.02121	0.02533	0.0142	0.01585	0			TreNot
TreWol	0.05639	0.05725	0.05734	0.02442	0.02361	0.02217	0.02907	0.01673	0.02442	0.02489	0.02898	0.02329	0.02127	0.03299	0.04223	0.03496	0.02992	0.02636	0.02527	0.02011	0.02553	0.02709	0.01348	0.02885	0.06894	0.02233	0.01965	0.0206	0.01929	0.03437	0.02534	0.03737	0.02698	0.03016	0.02838	0.03197	0.00411	0		TreWol
AirDar	0.05558	0.04975	0.05167	0.02709	0.02926	0.02774	0.02602	0.0204	0.02844	0.02355	0.0173	0.01478	0.01713	0.02902	0.03023	0.0179	0.0189	0.02202	0.01926	0.01487	0.0166	0.01533	0.01765	0.02284	0.06477	0.01594	0.0371	0.03145	0.02994	0.03187	0.01758	0.03712	0.02952	0.02905	0.031	0.02314	0.01036	0.02544	0	AirDar
	LeeHUS	LeeHyd'10	LeaHyd'95	Lee'00	LeeEss	LeeWhe	LeeSta	StoBri	StoTed	GadCas	KenNor	KenFou	KenBul	BlaEvH'10	BlaEvH'00	ThaSha	ThaCul	ThaHam	ThaWhi	MolMea	BouChe'06	BouChe'11	BouChe'02	RayRod	LamSha	WanMoh	NenEct	NenBro'95	NenBro'99	AruHor'08	AruHor'95	AruHor'00	AruHUS	CheAbB	BlaBlm	BlaSti	TreNot	TreWol	AirDar
FST p value
	LeeHUS	LeeHyd'10	LeaHyd'95	Lee'00	LeeEss	LeeWhe	LeeSta	StoBri	StoTed	GadCas	KenNor	KenFou	KenBul	BlaEvH'10	BlaEvH'00	ThaSha	ThaCul	ThaHam	ThaWhi	MolMea	BouChe'06	BouChe'11	BouChe'02	RayRod	LamSha	WanMoh	NenEct	NenBro'95	NenBro'99	AruHor'08	AruHor'95	AruHor'00	AruHUS	CheAbB	BlaBlm	BlaSti	TreNot	TreWol	AirDar
LeeHyd'10	*																																							LeeHyd'10
LeaHyd'95	0.57658+0.0433	*																																						LeaHyd'95
Lee'00	0.78378+0.0576	0.88288+0.0403	*																																					Lee'00
LeeHUS	0.00000+0.0000	0.00000+0.0000	0.00000+0.0000	*																																				LeeHUS
LeeEss	0.00000+0.0000	0.00000+0.0000	0.00000+0.0000	0.00000+0.0000	*																																			LeeEss
LeeWhe	0.00000+0.0000	0.00000+0.0000	0.00000+0.0000	0.00000+0.0000	0.00901+0.0091	*																																		LeeWhe
LeeSta	0.00000+0.0000	0.00000+0.0000	0.00000+0.0000	0.00000+0.0000	0.00000+0.0000	0.00000+0.0000	*																																	LeeSta
StoBri	0.00000+0.0000	0.00000+0.0000	0.00000+0.0000	0.34234+0.0327	0.00000+0.0000	0.00000+0.0000	0.00000+0.0000	*																																StoBri
StoTed	0.00000+0.0000	0.00000+0.0000	0.00000+0.0000	0.00901+0.0091	0.00000+0.0000	0.00000+0.0000	0.00000+0.0000	0.45946+0.0497	*																															StoTed
GadCas	0.00000+0.0000	0.00000+0.0000	0.00000+0.0000	0.00000+0.0000	0.00000+0.0000	0.00000+0.0000	0.00000+0.0000	0.00000+0.0000	0.00000+0.0000	*																														GadCas
KenNor	0.00000+0.0000	0.00000+0.0000	0.00000+0.0000	0.00000+0.0000	0.00000+0.0000	0.00000+0.0000	0.00000+0.0000	0.00000+0.0000	0.00000+0.0000	0.00000+0.0000	*																													KenNor
KenFou	0.00000+0.0000	0.00000+0.0000	0.00000+0.0000	0.00000+0.0000	0.00000+0.0000	0.00000+0.0000	0.00000+0.0000	0.00000+0.0000	0.00000+0.0000	0.00000+0.0000	0.92793+0.0238	*																												KenFou
KenBul	0.00000+0.0000	0.00000+0.0000	0.00000+0.0000	0.00000+0.0000	0.00000+0.0000	0.00000+0.0000	0.00000+0.0000	0.00000+0.0000	0.00000+0.0000	0.00000+0.0000	0.79279+0.0265	0.61261+0.0327	*																											KenBul
BlaEvH'10	0.00000+0.0000	0.00000+0.0000	0.00000+0.0000	0.00000+0.0000	0.00000+0.0000	0.00000+0.0000	0.00000+0.0000	0.00000+0.0000	0.00000+0.0000	0.00000+0.0000	0.00000+0.0000	0.00000+0.0000	0.00000+0.0000	*																										BlaEvH'10
BlaEvH'00	0.00000+0.0000	0.00000+0.0000	0.00000+0.0000	0.00000+0.0000	0.00000+0.0000	0.00000+0.0000	0.00000+0.0000	0.00000+0.0000	0.00000+0.0000	0.00000+0.0000	0.00000+0.0000	0.00000+0.0000	0.00000+0.0000	0.37838+0.0424	*																									BlaEvH'00
ThaSha	0.00000+0.0000	0.00000+0.0000	0.00000+0.0000	0.00000+0.0000	0.00000+0.0000	0.00000+0.0000	0.00000+0.0000	0.00000+0.0000	0.00000+0.0000	0.00000+0.0000	0.00901+0.0091	0.07207+0.0227	0.00000+0.0000	0.00000+0.0000	0.00000+0.0000	*																								ThaSha
ThaCul	0.00000+0.0000	0.00000+0.0000	0.00000+0.0000	0.00000+0.0000	0.00000+0.0000	0.00000+0.0000	0.00000+0.0000	0.00000+0.0000	0.00000+0.0000	0.00000+0.0000	0.00000+0.0000	0.08108+0.0212	0.00000+0.0000	0.00000+0.0000	0.00000+0.0000	0.00000+0.0000	*																							ThaCul
ThaHam	0.00000+0.0000	0.00000+0.0000	0.00000+0.0000	0.00000+0.0000	0.00000+0.0000	0.00000+0.0000	0.00000+0.0000	0.00000+0.0000	0.00000+0.0000	0.00000+0.0000	0.00000+0.0000	0.02703+0.0194	0.00000+0.0000	0.00000+0.0000	0.00000+0.0000	0.01802+0.0121	0.29730+0.0430	*																						ThaHam
ThaWhi	0.00000+0.0000	0.00000+0.0000	0.00000+0.0000	0.00000+0.0000	0.00000+0.0000	0.00000+0.0000	0.00000+0.0000	0.00000+0.0000	0.00000+0.0000	0.00000+0.0000	0.00000+0.0000	0.22523+0.0279	0.00000+0.0000	0.00000+0.0000	0.00000+0.0000	0.00000+0.0000	0.40541+0.0512	0.29730+0.0490	*																					ThaWhi
MolMea	0.00000+0.0000	0.00000+0.0000	0.00000+0.0000	0.00000+0.0000	0.00901+0.0091	0.00000+0.0000	0.00000+0.0000	0.00000+0.0000	0.00000+0.0000	0.00000+0.0000	0.00000+0.0000	0.12613+0.0242	0.00000+0.0000	0.00000+0.0000	0.00000+0.0000	0.00000+0.0000	0.31532+0.0546	0.00000+0.0000	0.24324+0.0526	*																				MolMea
BouChe'06	0.00000+0.0000	0.00000+0.0000	0.00000+0.0000	0.00000+0.0000	0.00000+0.0000	0.00000+0.0000	0.00000+0.0000	0.00000+0.0000	0.00000+0.0000	0.17117+0.0344	0.00000+0.0000	0.03604+0.0201	0.00000+0.0000	0.00000+0.0000	0.00000+0.0000	0.01802+0.0121	0.00000+0.0000	0.04505+0.0203	0.04505+0.0244	0.03604+0.0148	*																			BouChe'06
BouChe'11	0.00000+0.0000	0.00000+0.0000	0.00000+0.0000	0.00000+0.0000	0.00000+0.0000	0.00000+0.0000	0.00000+0.0000	0.00000+0.0000	0.00000+0.0000	0.00000+0.0000	0.06306+0.0273	0.38739+0.0471	0.04505+0.0203	0.00000+0.0000	0.00000+0.0000	0.01802+0.0121	0.08108+0.0286	0.02703+0.0194	0.68468+0.0243	0.54955+0.0438	0.03604+0.0148	*																		BouChe'11
BouChe'02	0.00000+0.0000	0.00000+0.0000	0.00000+0.0000	0.00000+0.0000	0.00000+0.0000	0.03604+0.0201	0.00000+0.0000	0.00000+0.0000	0.00000+0.0000	0.30631+0.0388	0.01802+0.0121	0.08108+0.0252	0.04505+0.0152	0.00000+0.0000	0.00000+0.0000	0.00000+0.0000	0.00000+0.0000	0.00000+0.0000	0.00901+0.0091	0.03604+0.0148	0.00000+0.0000	0.02703+0.0139	*																	BouChe'02
RayRod	0.00000+0.0000	0.00000+0.0000	0.00000+0.0000	0.00000+0.0000	0.00000+0.0000	0.00000+0.0000	0.00000+0.0000	0.00000+0.0000	0.00000+0.0000	0.00000+0.0000	0.00901+0.0091	0.00901+0.0091	0.00000+0.0000	0.01802+0.0121	0.00000+0.0000	0.00000+0.0000	0.05405+0.0148	0.02703+0.0139	0.06306+0.0194	0.04505+0.0203	0.00901+0.0091	0.00000+0.0000	0.00000+0.0000	*																RayRod
LamSha	0.00000+0.0000	0.00000+0.0000	0.00000+0.0000	0.00000+0.0000	0.00000+0.0000	0.00000+0.0000	0.00000+0.0000	0.00000+0.0000	0.00000+0.0000	0.00000+0.0000	0.00000+0.0000	0.00000+0.0000	0.00000+0.0000	0.00000+0.0000	0.00000+0.0000	0.00000+0.0000	0.00000+0.0000	0.00000+0.0000	0.00000+0.0000	0.00000+0.0000	0.00000+0.0000	0.00000+0.0000	0.00000+0.0000	0.00000+0.0000	*															LamSha
WanMoh	0.00000+0.0000	0.00000+0.0000	0.00000+0.0000	0.00000+0.0000	0.00000+0.0000	0.00000+0.0000	0.00000+0.0000	0.00000+0.0000	0.00000+0.0000	0.00000+0.0000	0.00901+0.0091	0.57658+0.0433	0.01802+0.0121	0.00000+0.0000	0.00000+0.0000	0.02703+0.0194	0.00000+0.0000	0.00000+0.0000	0.04505+0.0203	0.00000+0.0000	0.20721+0.0430	0.02703+0.0194	0.07207+0.0326	0.00000+0.0000	0.00000+0.0000	*														WanMoh
NenEct	0.00000+0.0000	0.00000+0.0000	0.00000+0.0000	0.00000+0.0000	0.00000+0.0000	0.00000+0.0000	0.00000+0.0000	0.00000+0.0000	0.00000+0.0000	0.00000+0.0000	0.00000+0.0000	0.00000+0.0000	0.00000+0.0000	0.00000+0.0000	0.00000+0.0000	0.00000+0.0000	0.00000+0.0000	0.00000+0.0000	0.00000+0.0000	0.00000+0.0000	0.00000+0.0000	0.00000+0.0000	0.00000+0.0000	0.00000+0.0000	0.00000+0.0000	0.00000+0.0000	*													NenEct
NenBro'95	0.00000+0.0000	0.00000+0.0000	0.00000+0.0000	0.00000+0.0000	0.00000+0.0000	0.00000+0.0000	0.00000+0.0000	0.00000+0.0000	0.00000+0.0000	0.00000+0.0000	0.00000+0.0000	0.00000+0.0000	0.00000+0.0000	0.00000+0.0000	0.00000+0.0000	0.00000+0.0000	0.00000+0.0000	0.00000+0.0000	0.00000+0.0000	0.00000+0.0000	0.00000+0.0000	0.00000+0.0000	0.00000+0.0000	0.00000+0.0000	0.00000+0.0000	0.00000+0.0000	0.04505+0.0244	*												NenBro'95
NenBro'99	0.00000+0.0000	0.00000+0.0000	0.00000+0.0000	0.00000+0.0000	0.00000+0.0000	0.00000+0.0000	0.00000+0.0000	0.00000+0.0000	0.00000+0.0000	0.00000+0.0000	0.00000+0.0000	0.00000+0.0000	0.00000+0.0000	0.00000+0.0000	0.00000+0.0000	0.00000+0.0000	0.00000+0.0000	0.00000+0.0000	0.00000+0.0000	0.00000+0.0000	0.00000+0.0000	0.00000+0.0000	0.02703+0.0139	0.00000+0.0000	0.00000+0.0000	0.00000+0.0000	0.14414+0.0364	0.43243+0.0485	*											NenBro'99
AruHor'08	0.00000+0.0000	0.00000+0.0000	0.00000+0.0000	0.00000+0.0000	0.00000+0.0000	0.00000+0.0000	0.00000+0.0000	0.00000+0.0000	0.00000+0.0000	0.00000+0.0000	0.00000+0.0000	0.00000+0.0000	0.00000+0.0000	0.00000+0.0000	0.00000+0.0000	0.00000+0.0000	0.00000+0.0000	0.00000+0.0000	0.00000+0.0000	0.00000+0.0000	0.00000+0.0000	0.00000+0.0000	0.00000+0.0000	0.00000+0.0000	0.00000+0.0000	0.00000+0.0000	0.00000+0.0000	0.00000+0.0000	0.00000+0.0000	*										AruHor'08
AruHor'95	0.00000+0.0000	0.00000+0.0000	0.00000+0.0000	0.00000+0.0000	0.00000+0.0000	0.00000+0.0000	0.00000+0.0000	0.00000+0.0000	0.00000+0.0000	0.00000+0.0000	0.00000+0.0000	0.00901+0.0091	0.00000+0.0000	0.00000+0.0000	0.00000+0.0000	0.00000+0.0000	0.00000+0.0000	0.00000+0.0000	0.00000+0.0000	0.00000+0.0000	0.00000+0.0000	0.00000+0.0000	0.00000+0.0000	0.00000+0.0000	0.00000+0.0000	0.00000+0.0000	0.00000+0.0000	0.00000+0.0000	0.00000+0.0000	0.05405+0.0242	*									AruHor'95
AruHor'00	0.00000+0.0000	0.00000+0.0000	0.00000+0.0000	0.00000+0.0000	0.00000+0.0000	0.00000+0.0000	0.00000+0.0000	0.00000+0.0000	0.00000+0.0000	0.00000+0.0000	0.00000+0.0000	0.00000+0.0000	0.00000+0.0000	0.00000+0.0000	0.00000+0.0000	0.00000+0.0000	0.00000+0.0000	0.00000+0.0000	0.00000+0.0000	0.00000+0.0000	0.00000+0.0000	0.00000+0.0000	0.00000+0.0000	0.00000+0.0000	0.00000+0.0000	0.00000+0.0000	0.00000+0.0000	0.00000+0.0000	0.00000+0.0000	0.00000+0.0000	0.00000+0.0000	*								AruHor'00
AruHUS	0.00000+0.0000	0.00000+0.0000	0.00000+0.0000	0.00000+0.0000	0.00000+0.0000	0.00000+0.0000	0.00000+0.0000	0.00000+0.0000	0.00000+0.0000	0.00000+0.0000	0.00000+0.0000	0.00000+0.0000	0.00000+0.0000	0.00000+0.0000	0.00000+0.0000	0.00000+0.0000	0.00000+0.0000	0.00000+0.0000	0.00000+0.0000	0.00000+0.0000	0.00000+0.0000	0.00000+0.0000	0.00000+0.0000	0.00000+0.0000	0.00000+0.0000	0.00000+0.0000	0.00000+0.0000	0.00000+0.0000	0.00000+0.0000	0.06306+0.0237	0.21622+0.0473	0.00000+0.0000	*							AruHUS
CheAbB	0.00000+0.0000	0.00000+0.0000	0.00000+0.0000	0.00000+0.0000	0.00000+0.0000	0.00000+0.0000	0.00000+0.0000	0.00000+0.0000	0.00000+0.0000	0.00000+0.0000	0.00000+0.0000	0.00000+0.0000	0.00000+0.0000	0.00000+0.0000	0.00000+0.0000	0.00000+0.0000	0.00000+0.0000	0.00000+0.0000	0.00000+0.0000	0.00000+0.0000	0.00000+0.0000	0.00000+0.0000	0.00000+0.0000	0.00000+0.0000	0.00000+0.0000	0.00000+0.0000	0.00000+0.0000	0.00000+0.0000	0.00000+0.0000	0.00000+0.0000	0.00000+0.0000	0.00000+0.0000	0.00000+0.0000	*						CheAbB
BlaBlm	0.00000+0.0000	0.00000+0.0000	0.00000+0.0000	0.00000+0.0000	0.00000+0.0000	0.00000+0.0000	0.00000+0.0000	0.00000+0.0000	0.00000+0.0000	0.00000+0.0000	0.00000+0.0000	0.00000+0.0000	0.00000+0.0000	0.00000+0.0000	0.00000+0.0000	0.00000+0.0000	0.00000+0.0000	0.00000+0.0000	0.00000+0.0000	0.00000+0.0000	0.00000+0.0000	0.00000+0.0000	0.00000+0.0000	0.00000+0.0000	0.00000+0.0000	0.00000+0.0000	0.00000+0.0000	0.00000+0.0000	0.00000+0.0000	0.00000+0.0000	0.00000+0.0000	0.00000+0.0000	0.00000+0.0000	0.00000+0.0000	*					BlaBlm
BlaSti	0.00000+0.0000	0.00000+0.0000	0.00000+0.0000	0.00000+0.0000	0.00000+0.0000	0.00000+0.0000	0.00000+0.0000	0.00000+0.0000	0.00000+0.0000	0.00000+0.0000	0.00000+0.0000	0.00000+0.0000	0.00000+0.0000	0.00000+0.0000	0.00000+0.0000	0.00000+0.0000	0.00000+0.0000	0.00000+0.0000	0.00000+0.0000	0.00000+0.0000	0.00000+0.0000	0.00000+0.0000	0.00000+0.0000	0.00901+0.0091	0.00000+0.0000	0.01802+0.0121	0.00000+0.0000	0.00000+0.0000	0.00000+0.0000	0.00000+0.0000	0.00000+0.0000	0.00000+0.0000	0.00000+0.0000	0.00000+0.0000	0.00000+0.0000	*				BlaSti
TreNot	0.00000+0.0000	0.00000+0.0000	0.00000+0.0000	0.00000+0.0000	0.00000+0.0000	0.00000+0.0000	0.00000+0.0000	0.00000+0.0000	0.00000+0.0000	0.00000+0.0000	0.00000+0.0000	0.00000+0.0000	0.00901+0.0091	0.00000+0.0000	0.00000+0.0000	0.00000+0.0000	0.00000+0.0000	0.00000+0.0000	0.00000+0.0000	0.00901+0.0091	0.00000+0.0000	0.00000+0.0000	0.03604+0.0201	0.00000+0.0000	0.00000+0.0000	0.00901+0.0091	0.00000+0.0000	0.00000+0.0000	0.00000+0.0000	0.00000+0.0000	0.00000+0.0000	0.00000+0.0000	0.00000+0.0000	0.00000+0.0000	0.00000+0.0000	0.00000+0.0000	*			TreNot
TreWol	0.00000+0.0000	0.00000+0.0000	0.00000+0.0000	0.00000+0.0000	0.00000+0.0000	0.00000+0.0000	0.00000+0.0000	0.00000+0.0000	0.00000+0.0000	0.00000+0.0000	0.00000+0.0000	0.00000+0.0000	0.00000+0.0000	0.00000+0.0000	0.00000+0.0000	0.00000+0.0000	0.00000+0.0000	0.00000+0.0000	0.00000+0.0000	0.00000+0.0000	0.00000+0.0000	0.00000+0.0000	0.00000+0.0000	0.00000+0.0000	0.00000+0.0000	0.00000+0.0000	0.00000+0.0000	0.00000+0.0000	0.00000+0.0000	0.00000+0.0000	0.00000+0.0000	0.00000+0.0000	0.00000+0.0000	0.00000+0.0000	0.00000+0.0000	0.00000+0.0000	0.10811+0.0182	*		TreWol
AirDar	0.00000+0.0000	0.00000+0.0000	0.00000+0.0000	0.00000+0.0000	0.00000+0.0000	0.00000+0.0000	0.00000+0.0000	0.00000+0.0000	0.00000+0.0000	0.00000+0.0000	0.00000+0.0000	0.00000+0.0000	0.00000+0.0000	0.00000+0.0000	0.00000+0.0000	0.00000+0.0000	0.00000+0.0000	0.00000+0.0000	0.00000+0.0000	0.00000+0.0000	0.00000+0.0000	0.00000+0.0000	0.00000+0.0000	0.00000+0.0000	0.00000+0.0000	0.00000+0.0000	0.00000+0.0000	0.00000+0.0000	0.00000+0.0000	0.00000+0.0000	0.00000+0.0000	0.00000+0.0000	0.00000+0.0000	0.00000+0.0000	0.00000+0.0000	0.00000+0.0000	0.00000+0.0000	0.00000+0.0000		AirDar
	LeeHUS	LeeHyd'10	LeaHyd'95	Lee'00	LeeEss	LeeWhe	LeeSta	StoBri	StoTed	GadCas	KenNor	KenFou	KenBul	BlaEvH'10	BlaEvH'00	ThaSha	ThaCul	ThaHam	ThaWhi	MolMea	BouChe'06	BouChe'11	BouChe'02	RayRod	LamSha	WanMoh	NenEct	NenBro'95	NenBro'99	AruHor'08	AruHor'95	AruHor'00	AruHUS	CheAbB	BlaBlm	BlaSti	TreNot	TreWol	AirDar
Dest (Jost)
--	LeeHUS	LeeHyd'10	LeaHyd'95	Lee'00	LeeEss	LeeWhe	LeeSta	StoBri	StoTed	GadCas	KenNor	KenFou	KenBul	BlaEvH'10	BlaEvH'00	ThaSha	ThaCul	ThaHam	ThaWhi	MolMea	BouChe'06	BouChe'11	BouChe'02	RayRod	LamSha	WanMoh	NenEct	NenBro'95	NenBro'99	AruHor'08	AruHor'95	AruHor'00	AruHUS	CheAbB	BlaBlm	BlaSti	TreNot	TreWol	AirDar
LeeHUS	--	-5.25454e-09	0.00172241	0.105372	0.0731914	0.0477788	0.0653079	0.102516	0.0902957	0.0846277	0.077727	0.0816664	0.0759633	0.1002	0.113932	0.0792399	0.0951344	0.0875566	0.0830676	0.0981104	0.0667686	0.0689007	0.0696857	0.0613582	0.19108	0.0527766	0.0651193	0.0672773	0.0599587	0.140286	0.123097	0.154433	0.145595	0.091112	0.0819488	0.0815306	0.081139	0.131702	0.147296	LeeHUS
LeeHyd'10	--	--	0.00521227	0.086546	0.0547864	0.0351891	0.0496985	0.0949026	0.0757309	0.0807287	0.0698221	0.0723654	0.077537	0.0967617	0.0890964	0.0723164	0.0764097	0.0895319	0.0788217	0.0809972	0.0788456	0.0732525	0.0682442	0.0656899	0.191354	0.0739952	0.0866513	0.0898961	0.0812401	0.109221	0.11645	0.129858	0.124096	0.0942547	0.0897362	0.0763682	0.0872577	0.13517	0.125994	LeeHyd'10
LeaHyd'95	--	--	--	0.0833027	0.0770655	0.0581233	0.0641428	0.0913585	0.0843766	0.0864168	0.0780139	0.0775996	0.0732817	0.109533	0.10934	0.0855292	0.086429	0.0900601	0.0791522	0.0791423	0.0665448	0.0748205	0.0699283	0.0758675	0.180208	0.0669967	0.0592139	0.0691363	0.0561017	0.129	0.13325	0.147605	0.153476	0.082643	0.0988565	0.101602	0.0883408	0.139419	0.123765	LeaHyd'95
Lee'00	--	--	--	--	0.0214809	0.0245711	0.0179184	0.000511524	0.00832651	0.0291541	0.0283169	0.0214011	0.0306458	0.039369	0.0423123	0.0532641	0.0303212	0.0461495	0.0296226	0.0156472	0.0263002	0.0304142	0.00832112	0.0293184	0.133836	0.0310653	0.0276792	0.0285421	0.0274172	0.0693225	0.0421592	0.077422	0.069162	0.0761893	0.0559847	0.0414238	0.0365671	0.0283568	0.0409095	Lee'00
LeeEss	--	--	--	--	--	0.0126753	0.0127382	0.0349272	0.032962	0.0180396	0.0208082	0.0178444	0.0251752	0.0209451	0.0296814	0.0302654	0.0191025	0.0252066	0.0121403	0.0103293	0.0247592	0.016482	0.0141272	0.00855935	0.113551	0.0163359	0.0391191	0.0441292	0.0516226	0.0452538	0.0450276	0.0823602	0.0602215	0.0459799	0.0364948	0.0220142	0.0304195	0.0353918	0.0613422	LeeEss
LeeWhe	--	--	--	--	--	--	0.0188892	0.0358566	0.0445838	0.0191128	0.0323895	0.0389819	0.0243342	0.0281223	0.0536168	0.0347036	0.0299618	0.0330589	0.0277371	0.0147382	0.0142804	0.0296306	0.00548474	0.0109401	0.145963	0.0225373	0.0281138	0.029819	0.0309149	0.0736846	0.0582624	0.0815587	0.0801508	0.0556471	0.0307689	0.032931	0.0191791	0.0417945	0.0571374	LeeWhe
LeeSta	--	--	--	--	--	--	--	0.02175	0.0273411	0.0413407	0.0179788	0.0239603	0.0280361	0.0249863	0.036244	0.0266386	0.0435903	0.0451021	0.0240869	0.026116	0.0242345	0.0285145	0.0124489	0.0250567	0.124301	0.0133335	0.0469806	0.0295529	0.0490202	0.0633974	0.034198	0.0682925	0.0645678	0.0755764	0.0345837	0.020038	0.0227864	0.0503071	0.0368602	LeeSta
StoBri	--	--	--	--	--	--	--	--	-2.22754e-06	0.0241926	0.0305118	0.0218782	0.0274239	0.0447792	0.0491785	0.0388782	0.0339995	0.0326905	0.0253475	0.0095948	0.0222435	0.0171508	0.0067767	0.0285398	0.128407	0.0185401	0.0419761	0.0245556	0.0297097	0.0781826	0.0369351	0.0837706	0.064957	0.0424055	0.0519694	0.0409932	0.0227502	0.0239783	0.0305177	StoBri
StoTed	--	--	--	--	--	--	--	--	--	0.0383364	0.0356775	0.0243924	0.0454396	0.0472237	0.0291549	0.045764	0.041608	0.0426288	0.0371667	0.0207911	0.0346571	0.0361821	0.0187797	0.0384163	0.127414	0.0361189	0.0426308	0.0292049	0.0201399	0.108461	0.0668677	0.129506	0.0983809	0.0349676	0.0793712	0.0524821	0.0428556	0.0373493	0.0501959	StoTed
GadCas	--	--	--	--	--	--	--	--	--	--	0.0301382	0.0106778	0.0186326	0.0363821	0.0371132	0.0224957	0.0184275	0.0156265	0.0108524	0.00477474	0.00168794	0.00820269	1.64123e-07	0.0160242	0.0924225	0.0109566	0.0310385	0.0312114	0.0307873	0.0592217	0.0380352	0.088671	0.0665237	0.0438143	0.0285532	0.0208707	0.0278157	0.0384965	0.0484984	GadCas
KenNor	--	--	--	--	--	--	--	--	--	--	--	-0.00576248	-0.00116508	0.0307304	0.0322923	0.0164852	0.00906111	0.0155512	0.00812104	0.0118984	0.0139085	0.00528468	0.00992475	0.00838618	0.0674377	0.0088437	0.0460075	0.0286793	0.0496486	0.038949	0.0170382	0.0613881	0.0491727	0.051058	0.0218224	0.0137642	0.023859	0.0620467	0.0324869	KenNor
KenFou	--	--	--	--	--	--	--	--	--	--	--	--	-0.00069677	0.0265744	0.0227572	0.00653905	0.00156552	0.00018283	0.000229091	0.00269364	0.00308241	5.80414e-05	0.0027009	0.00350822	0.0469713	3.75217e-05	0.0438493	0.0270846	0.0432493	0.0270387	0.0123763	0.0563744	0.0341155	0.0434442	0.0243377	0.012504	0.0155441	0.0340912	0.0241558	KenFou
KenBul	--	--	--	--	--	--	--	--	--	--	--	--	--	0.0303726	0.0450941	0.0320863	0.00654087	0.0060297	0.0086195	0.0171827	0.0187037	0.00531378	0.00561974	0.00875308	0.0576372	0.00919817	0.0364052	0.0288613	0.0370133	0.0393297	0.0203151	0.0393198	0.0448895	0.0546436	0.0240478	0.0256116	0.0213793	0.0463502	0.0336608	KenBul
BlaEvH'10	--	--	--	--	--	--	--	--	--	--	--	--	--	--	0.000316994	0.0197207	0.0109602	0.00805443	0.0096067	0.0210759	0.0178997	0.0251799	0.0177592	0.00395268	0.119054	0.0220525	0.0673847	0.0543939	0.0522766	0.0410615	0.0355391	0.0487372	0.0301976	0.0821949	0.0258454	0.0204985	0.0338293	0.0482356	0.0523876	BlaEvH'10
BlaEvH'00	--	--	--	--	--	--	--	--	--	--	--	--	--	--	--	0.0264942	0.0129792	0.0186763	0.0154221	0.0232364	0.0207563	0.024634	0.0294428	0.0135896	0.130935	0.0309338	0.0820965	0.079399	0.0668092	0.0470929	0.0453629	0.0660385	0.0478827	0.0823409	0.0405801	0.018066	0.0398168	0.0572864	0.0615747	BlaEvH'00
ThaSha	--	--	--	--	--	--	--	--	--	--	--	--	--	--	--	--	0.018552	0.00504745	0.00957385	0.0132721	0.0099472	0.00538144	0.0199563	0.0144814	0.0974452	0.00706263	0.0724921	0.0397829	0.0707946	0.0565647	0.0253415	0.0739031	0.0553654	0.0780268	0.0402723	0.0158105	0.0327481	0.0581758	0.0457386	ThaSha
ThaCul	--	--	--	--	--	--	--	--	--	--	--	--	--	--	--	--	--	0.000291246	0.000542417	0.000756027	0.0113972	0.00237731	0.0139207	0.00317429	0.0650537	0.00520561	0.0393185	0.0403629	0.0448915	0.0239443	0.017091	0.0572886	0.0289389	0.0550785	0.0170692	0.016913	0.033531	0.0541089	0.0450997	ThaCul
ThaHam	--	--	--	--	--	--	--	--	--	--	--	--	--	--	--	--	--	--	0.000572758	0.00812531	0.00369964	0.00118182	0.0143051	0.00394587	0.0735851	0.0077998	0.0569828	0.0300059	0.0439816	0.0328484	0.0266926	0.0712912	0.0235825	0.0524406	0.0372045	0.0242309	0.0274583	0.0395221	0.0362362	ThaHam
ThaWhi	--	--	--	--	--	--	--	--	--	--	--	--	--	--	--	--	--	--	--	0.000889576	0.00351994	4.58139e-06	0.00867807	0.00101157	0.0817739	0.00357238	0.0381748	0.0316685	0.0404137	0.0215698	0.0148321	0.0540876	0.0203693	0.0464854	0.0266547	0.0112501	0.024572	0.0355291	0.0355507	ThaWhi
MolMea	--	--	--	--	--	--	--	--	--	--	--	--	--	--	--	--	--	--	--	--	0.00631062	2.03173e-08	0.00142965	0.00415399	0.0887709	0.00775632	0.0237685	0.0148437	0.023756	0.0389879	0.02559	0.0748735	0.0420613	0.03413	0.0205499	0.0222357	0.0149965	0.0201944	0.0282236	MolMea
BouChe'06	--	--	--	--	--	--	--	--	--	--	--	--	--	--	--	--	--	--	--	--	--	0.00247516	0.00436991	0.010097	0.0970293	0.00199717	0.0439779	0.0194581	0.0217078	0.0486763	0.0247343	0.0688047	0.044222	0.0406294	0.0215752	0.00935674	0.015201	0.0335134	0.0312907	BouChe'06
BouChe'11	--	--	--	--	--	--	--	--	--	--	--	--	--	--	--	--	--	--	--	--	--	--	0.00270498	0.00501267	0.0897815	0.0032127	0.0538786	0.0230165	0.0312634	0.0368404	0.0234797	0.063745	0.0470295	0.0416439	0.0289986	0.0215668	0.0212163	0.0442947	0.0266444	BouChe'11
BouChe'02	--	--	--	--	--	--	--	--	--	--	--	--	--	--	--	--	--	--	--	--	--	--	--	0.0111434	0.110234	0.00472056	0.0221142	0.0166904	0.0125652	0.0456943	0.0224151	0.0499066	0.0417606	0.0405521	0.0233074	0.0210538	0.0129701	0.019942	0.0229605	BouChe'02
RayRod	--	--	--	--	--	--	--	--	--	--	--	--	--	--	--	--	--	--	--	--	--	--	--	--	0.0983723	0.00530182	0.0303626	0.0285149	0.0384072	0.0216053	0.0193722	0.0493321	0.0289562	0.0426861	0.00989665	0.00733684	0.0103959	0.0338841	0.0475315	RayRod
LamSha	--	--	--	--	--	--	--	--	--	--	--	--	--	--	--	--	--	--	--	--	--	--	--	--	--	0.0830241	0.121956	0.121946	0.145763	0.115363	0.0913799	0.161244	0.110341	0.109754	0.119116	0.101473	0.117763	0.134555	0.145784	LamSha
WanMoh	--	--	--	--	--	--	--	--	--	--	--	--	--	--	--	--	--	--	--	--	--	--	--	--	--	--	0.0353689	0.0249629	0.0387161	0.0446695	0.0206268	0.0682929	0.0420105	0.0411007	0.0182152	0.0034745	0.00592435	0.028476	0.0273326	WanMoh
NenEct	--	--	--	--	--	--	--	--	--	--	--	--	--	--	--	--	--	--	--	--	--	--	--	--	--	--	--	0.000949196	0.00197597	0.0911847	0.0671197	0.113865	0.0827733	0.0424823	0.0667254	0.0569136	0.0340551	0.0352214	0.0803737	NenEct
NenBro'95	--	--	--	--	--	--	--	--	--	--	--	--	--	--	--	--	--	--	--	--	--	--	--	--	--	--	--	--	-7.07369e-05	0.101566	0.0544173	0.117196	0.080167	0.0429021	0.0434463	0.0383506	0.025231	0.0307618	0.0491322	NenBro'95
NenBro'99	--	--	--	--	--	--	--	--	--	--	--	--	--	--	--	--	--	--	--	--	--	--	--	--	--	--	--	--	--	0.10336	0.0701908	0.112045	0.0973784	0.0468595	0.0755515	0.0710141	0.031926	0.0385962	0.0505996	NenBro'99
AruHor'08	--	--	--	--	--	--	--	--	--	--	--	--	--	--	--	--	--	--	--	--	--	--	--	--	--	--	--	--	--	--	0.00778846	0.00501219	0.00147493	0.0727717	0.0627928	0.0436444	0.039117	0.0677408	0.0602073	AruHor'08
AruHor'95	--	--	--	--	--	--	--	--	--	--	--	--	--	--	--	--	--	--	--	--	--	--	--	--	--	--	--	--	--	--	--	0.0103846	0.00428092	0.0712086	0.0321046	0.0170957	0.0238496	0.0465728	0.0337599	AruHor'95
AruHor'00	--	--	--	--	--	--	--	--	--	--	--	--	--	--	--	--	--	--	--	--	--	--	--	--	--	--	--	--	--	--	--	--	0.00944744	0.136197	0.0817818	0.0783711	0.0510871	0.0611163	0.0550974	AruHor'00
AruHUS	--	--	--	--	--	--	--	--	--	--	--	--	--	--	--	--	--	--	--	--	--	--	--	--	--	--	--	--	--	--	--	--	--	0.0929613	0.0598417	0.035273	0.0294849	0.0453625	0.0513554	AruHUS
CheAbB	--	--	--	--	--	--	--	--	--	--	--	--	--	--	--	--	--	--	--	--	--	--	--	--	--	--	--	--	--	--	--	--	--	--	0.0652029	0.0652069	0.0651828	0.07187	0.0893094	CheAbB
BlaBlm	--	--	--	--	--	--	--	--	--	--	--	--	--	--	--	--	--	--	--	--	--	--	--	--	--	--	--	--	--	--	--	--	--	--	--	0.00578464	0.0161331	0.0492785	0.0693196	BlaBlm
BlaSti	--	--	--	--	--	--	--	--	--	--	--	--	--	--	--	--	--	--	--	--	--	--	--	--	--	--	--	--	--	--	--	--	--	--	--	--	0.013101	0.0392018	0.0461335	BlaSti
TreNot	--	--	--	--	--	--	--	--	--	--	--	--	--	--	--	--	--	--	--	--	--	--	--	--	--	--	--	--	--	--	--	--	--	--	--	--	--	0.00337376	0.00825533	TreNot
TreWol	--	--	--	--	--	--	--	--	--	--	--	--	--	--	--	--	--	--	--	--	--	--	--	--	--	--	--	--	--	--	--	--	--	--	--	--	--	--	0.0411736	TreWol
AirDar	--	--	--	--	--	--	--	--	--	--	--	--	--	--	--	--	--	--	--	--	--	--	--	--	--	--	--	--	--	--	--	--	--	--	--	--	--	--	--	AirDar
--	LeeHUS	LeeHyd'10	LeaHyd'95	Lee'00	LeeEss	LeeWhe	LeeSta	StoBri	StoTed	GadCas	KenNor	KenFou	KenBul	BlaEvH'10	BlaEvH'00	ThaSha	ThaCul	ThaHam	ThaWhi	MolMea	BouChe'06	BouChe'11	BouChe'02	RayRod	LamSha	WanMoh	NenEct	NenBro'95	NenBro'99	AruHor'08	AruHor'95	AruHor'00	AruHUS	CheAbB	BlaBlm	BlaSti	TreNot	TreWol	AirDar
