# Supplementary material for: Populations of a cyprinid fish are self-sustaining despite widespread feminization of males
Source: BMC Biol. 2014 Jan 13;12:1. doi: 10.1186/1741-7007-12-1 (PMC3922797; doi:10.1186/1741-7007-12-1)
Supplement: Additional file 8 — Microsatellite genotypes for 1,769 roach genotyped in this study. [file 1741-7007-12-1-S8.xls]

## Sheet: Sheet1
20	1769	39	37	28	44	41	56	55	31	52	30	56	52	32	51	41	47	50	44	44	60	42	48	56	31	30	41	48	51	47	47	69	54	34	48	50	55	55	24	45	43
Thames			LeaUNF1	LeaHyd2	LeaHNF3	LeaHOO4	LeaEss5	LeaWhe6	LeaSta7	StoBri8	StoTed9	GadCas10	KenNor11	KenFou12	KenBul13	BlaHaE14	BlaHOO15	ThaSha16	ThaCul17	ThaHam18	ThaWhi19	MolMea20	BouChe21	BouCEL22	BouCOT23	RayRod24	LamSha25	WanMoh26	NenBro27	NenBNF28	NenBNN29	AruHor30	AruHNF31	AurHOO32	ArHUNF33	CheAbB34	BlaBlm	BlaSti	TrenOS	TreWol	AirDar
CODE	SITE	Ca3	Ca3	CypG24	CypG24	CypG27_2	CypG27_2	Rru2	Rru2	Z20908	Z20908	Ca1	Ca1	LC290	LC290	Lid11_2	Lid11_2	Llea029	Llea029	LleA131	LleA131	Lsou_34	Lsou_34	Lsou08	Lsou08	N7K4_2	N7K4_2	Rru4_3	Rru4_3	CypG30_2	CypG30_2	Rru188	Rru188	Rru387	Rru387	Rru288	Rru288	Rru478	Rru478	Rru044	Rru044	Iid1	Iid1	Iid8	Iid8	CypG3	CypG3	Rru710	Rru710
LeaUNF1	LeaUNF	241	265	196	202	266	306	92	94	147	147	115	133	178	196	280	280	334	370	108	108	221	223	175	179	163	165	186	186	212	250	0	0	121	121	271	283	336	336	123	123	0	0	0	0	0	0	340	390
LeaUNF2	LeaUNF	0	0	208	208	206	394	92	98	0	0	133	133	180	196	284	286	0	0	104	116	223	223	183	183	165	165	186	192	250	250	0	0	109	121	271	275	0	0	141	141	0	0	0	0	0	0	0	0
LeaUNF4	LeaUNF	267	271	202	212	242	242	94	98	143	157	105	115	182	196	286	286	334	358	108	116	223	223	179	181	163	163	192	192	212	212	0	0	121	121	271	271	326	336	157	157	0	0	0	0	0	0	358	382
LeaUNF3	LeaUNF	261	271	202	208	226	306	94	94	143	157	103	133	176	182	270	286	348	364	116	120	221	223	179	179	155	165	186	192	270	210	0	0	117	121	279	279	330	330	121	121	0	0	0	0	0	0	346	346
LeaUNF5	LeaUNF	263	287	202	212	0	0	94	98	0	0	105	105	176	182	270	282	348	358	104	122	223	229	175	179	165	165	192	192	212	270	0	0	121	121	271	277	336	336	125	125	0	0	0	0	0	0	340	346
LeaUNF6	LeaUNF	269	269	202	212	242	246	94	94	143	147	103	115	196	196	278	286	334	374	102	120	223	223	179	179	155	163	192	192	270	210	0	0	109	121	271	277	326	336	143	143	0	0	0	0	0	0	340	404
LeaUNF7	LeaUNF	263	271	202	212	234	242	92	102	147	147	103	133	196	196	274	286	348	364	108	108	223	229	175	179	163	165	186	186	212	270	0	0	109	117	271	279	330	336	141	141	0	0	0	0	0	0	370	384
LeaUNF8	LeaUNF	261	281	196	202	246	286	94	94	147	147	115	133	196	196	270	274	340	358	116	120	223	229	179	189	163	165	186	186	208	212	0	0	121	121	275	275	330	330	121	141	0	0	0	0	0	0	384	390
LeaUNF9	LeaUNF	241	253	196	208	246	298	100	100	147	147	105	105	176	182	274	286	334	374	102	116	221	223	179	179	161	163	182	186	212	270	0	0	117	121	271	277	330	336	165	165	0	0	0	0	0	0	392	404
LeaUNF10	LeaUNF	297	297	194	212	306	286	94	100	143	147	105	105	178	182	280	286	374	378	102	120	221	221	175	179	163	165	186	192	178	178	0	0	121	121	267	271	330	336	123	143	0	0	0	0	0	0	340	396
LeaUNF11	LeaUNF	261	261	196	212	298	242	98	104	143	147	115	115	186	196	270	278	358	370	108	108	221	221	175	183	159	163	182	186	214	238	0	0	109	117	275	281	326	336	143	143	0	0	0	0	0	0	346	390
LeaUNF13	LeaUNF	281	281	202	208	242	266	94	100	143	147	115	115	176	182	278	280	334	368	104	108	223	229	179	181	155	163	186	192	212	270	0	0	117	121	277	277	336	336	125	143	0	0	0	0	0	0	340	392
LeaUNF14	LeaUNF	257	271	202	208	242	242	94	100	147	147	105	115	180	182	278	280	374	370	108	120	221	223	179	181	165	165	182	186	230	250	0	0	117	119	271	275	330	336	125	157	0	0	0	0	0	0	346	390
LeaUNF15	LeaUNF	261	263	202	208	242	242	92	94	143	143	105	105	180	196	278	296	358	378	104	108	223	229	179	179	155	163	192	192	210	270	0	0	117	117	271	277	326	330	121	125	0	0	0	0	0	0	346	368
LeaUNF16	LeaUNF	243	243	206	212	0	0	98	102	143	147	105	105	182	196	270	280	358	374	108	116	223	229	175	179	155	165	186	192	212	270	0	0	109	121	271	277	330	336	143	125	0	0	0	0	0	0	346	384
LeaUNF17	LeaUNF	257	281	202	206	226	242	94	98	143	143	115	133	178	182	270	270	358	378	104	108	229	229	179	181	161	163	186	186	232	246	0	0	117	121	275	275	326	326	121	143	0	0	0	0	0	0	340	380
LeaUNF18	LeaUNF	241	309	202	206	226	242	92	94	147	147	105	133	182	196	278	286	324	334	102	102	223	225	179	179	155	165	192	192	212	270	0	0	119	121	275	279	336	336	147	147	0	0	0	0	0	0	340	384
LeaUNF19	LeaUNF	267	309	202	212	266	306	94	94	143	147	115	133	176	186	270	280	358	364	108	108	221	223	175	179	155	163	186	192	212	270	0	0	121	121	275	277	336	336	125	143	0	0	0	0	0	0	392	392
LeaUNF20	LeaUNF	0	0	196	208	0	0	94	94	143	147	105	129	176	196	274	278	340	378	108	120	223	223	179	179	155	165	186	192	0	0	0	0	121	121	271	275	332	332	121	121	0	0	0	0	0	0	402	402
LeaUNF21	LeaUNF	269	269	194	212	226	234	98	100	143	143	115	133	196	196	270	286	348	348	102	108	223	229	179	179	163	165	192	192	178	270	0	0	121	121	271	275	330	336	121	125	0	0	0	0	0	0	340	386
LeaUNF22	LeaUNF	271	275	202	212	242	242	94	98	143	147	133	133	176	198	278	278	334	350	108	108	223	223	179	181	163	163	192	192	212	212	0	0	119	121	271	275	330	336	121	143	0	0	0	0	0	0	346	384
LeaUNF23	LeaUNF	0	0	202	202	226	226	94	100	143	155	115	133	196	196	286	286	358	334	116	116	223	229	179	181	155	163	186	192	0	0	0	0	109	117	277	277	336	336	125	141	0	0	0	0	0	0	328	364
LeaUNF24	LeaUNF	0	0	206	210	0	0	94	102	143	143	105	105	180	196	278	286	366	372	100	108	223	229	179	179	161	163	186	192	178	214	0	0	117	117	271	281	326	336	141	157	0	0	0	0	0	0	384	384
LeaUNF25	LeaUNF	263	275	194	196	306	242	94	94	147	157	105	105	180	196	286	286	372	370	108	116	223	223	179	179	163	163	182	192	208	208	0	0	121	121	275	275	336	336	141	147	0	0	0	0	0	0	340	392
LeaUNF26	LeaUNF	261	281	196	206	0	0	94	100	147	157	105	129	196	196	270	280	340	348	108	108	221	229	179	183	163	165	182	186	232	254	0	0	113	121	277	277	336	340	121	147	0	0	0	0	0	0	340	390
LeaUNF27	LeaUNF	297	297	202	202	302	302	94	94	147	157	105	105	176	196	274	286	348	378	104	104	221	223	179	179	163	163	182	192	232	310	0	0	117	121	271	275	330	336	141	157	0	0	0	0	0	0	340	404
LeaUNF28	LeaUNF	261	267	206	212	234	242	92	94	143	147	103	137	186	196	270	274	348	348	108	116	223	229	175	179	161	163	186	192	232	310	0	0	117	119	285	283	336	336	143	145	0	0	0	0	0	0	340	384
LeaUNF29	LeaUNF	261	297	196	212	242	302	94	94	147	157	105	133	196	196	270	286	350	378	104	108	223	223	179	179	155	163	192	192	178	246	0	0	117	121	277	281	336	336	141	141	0	0	0	0	0	0	340	364
LeaUNF30	LeaUNF	241	269	204	212	286	286	98	102	149	149	105	133	178	186	286	296	334	374	104	108	221	229	175	181	163	165	182	186	214	220	0	0	117	121	271	271	326	336	139	139	0	0	0	0	0	0	364	404
LeaUNF31	LeaUNF	0	0	202	202	0	0	100	100	147	147	115	137	178	178	278	286	368	370	108	120	225	229	179	179	163	165	192	192	0	0	0	0	117	121	271	281	336	336	121	157	0	0	0	0	0	0	402	402
LeaUNF32	LeaUNF	261	261	196	212	298	306	94	100	147	147	105	115	182	182	270	278	348	358	108	116	223	229	183	189	159	163	186	192	226	232	0	0	109	117	277	281	326	336	145	157	0	0	0	0	0	0	340	392
LeaUNF33	LeaUNF	263	263	196	202	242	306	102	102	157	157	105	133	196	196	278	286	334	364	108	108	223	229	179	179	163	163	182	186	216	246	0	0	117	117	275	281	340	340	155	157	0	0	0	0	0	0	364	404
LeaUNF34	LeaUNF	271	297	194	196	306	306	94	102	147	157	105	137	176	196	270	280	334	378	102	108	223	229	179	181	163	165	192	192	178	266	0	0	109	117	275	279	336	340	125	125	0	0	0	0	0	0	346	358
LeaUNF35	LeaUNF	275	275	194	202	286	306	94	98	143	147	133	133	180	182	270	286	334	374	108	108	223	223	179	179	155	165	186	192	246	310	0	0	117	121	275	277	326	336	121	141	0	0	0	0	0	0	340	392
LeaUNF36	LeaUNF	283	297	202	208	242	298	94	102	143	143	105	105	180	196	280	296	334	378	108	108	223	229	179	179	163	165	192	192	208	266	0	0	121	121	275	277	336	336	141	141	0	0	0	0	0	0	380	392
LeaUNF37	LeaUNF	263	313	196	212	226	306	92	100	147	147	103	115	180	196	278	278	370	370	116	120	223	229	175	179	155	165	182	182	220	270	0	0	109	117	267	275	328	330	143	153	0	0	0	0	0	0	328	346
LeaUNF38	LeaUNF	269	275	202	206	282	242	94	94	147	147	103	103	178	196	270	278	334	370	120	122	221	221	179	179	163	165	182	186	214	310	0	0	119	121	271	275	326	330	157	157	0	0	0	0	0	0	390	390
LeaHyd001	LeaHyd	263	297	202	212	234	306	94	94	147	147	105	105	180	196	280	280	348	372	122	124	221	221	179	179	163	163	182	186	232	246	0	0	0	0	0	0	0	0	0	0	0	0	0	0	0	0	0	0
LeaHyd002	LeaHyd	241	241	212	212	242	306	94	94	143	147	115	133	182	196	270	270	364	370	102	108	221	229	179	179	165	165	192	192	214	214	0	0	0	0	0	0	0	0	0	0	0	0	0	0	0	0	0	0
LeaHyd003	LeaHyd	297	297	196	202	226	306	94	94	143	147	133	137	196	196	286	296	358	370	108	120	223	229	179	183	163	163	182	186	178	310	0	0	0	0	0	0	0	0	0	0	0	0	0	0	0	0	0	0
LeaHyd004	LeaHyd	269	269	200	212	282	286	92	98	143	147	105	133	180	196	270	296	358	370	102	108	229	229	0	0	163	163	182	192	178	178	0	0	0	0	0	0	0	0	0	0	0	0	0	0	0	0	0	0
LeaHyd005	LeaHyd	269	289	202	202	246	306	94	94	143	147	103	105	178	182	270	270	348	374	102	120	223	229	179	179	161	163	192	192	178	250	0	0	0	0	0	0	0	0	0	0	0	0	0	0	0	0	0	0
LeaHyd006	LeaHyd	275	281	196	206	242	242	94	94	147	147	133	133	196	196	280	284	358	374	102	108	223	223	179	183	165	169	192	192	178	178	0	0	0	0	0	0	0	0	0	0	0	0	0	0	0	0	0	0
LeaHyd007	LeaHyd	281	289	206	212	242	302	92	102	147	161	105	115	176	176	270	286	346	368	120	124	223	223	0	0	155	163	192	192	214	250	0	0	0	0	0	0	0	0	0	0	0	0	0	0	0	0	0	0
LeaHyd008	LeaHyd	261	261	196	206	242	306	98	100	147	159	105	105	178	178	280	286	348	348	102	116	221	223	0	0	163	163	182	186	232	258	0	0	0	0	0	0	0	0	0	0	0	0	0	0	0	0	0	0
LeaHyd009	LeaHyd	271	297	202	212	270	306	92	100	147	147	105	137	176	196	270	296	334	348	104	116	229	229	175	175	161	163	182	192	214	246	0	0	0	0	0	0	0	0	0	0	0	0	0	0	0	0	0	0
LeaHyd010	LeaHyd	237	249	0	0	272	356	94	94	157	161	113	113	192	192	270	280	330	330	118	124	225	233	191	191	147	151	192	192	224	224	275	275	109	113	267	267	308	320	0	0	0	0	0	0	0	0	0	0
LeaHyd011	LeaHyd	237	307	196	202	302	306	94	94	143	155	105	133	196	196	274	278	346	360	108	120	223	223	179	179	163	163	192	192	222	250	0	0	0	0	0	0	0	0	0	0	0	0	0	0	0	0	0	0
LeaHyd012	LeaHyd	261	275	202	202	242	246	94	94	143	143	133	133	182	196	270	280	334	334	108	116	223	229	175	179	155	161	182	192	178	228	0	0	0	0	0	0	0	0	0	0	0	0	0	0	0	0	0	0
LeaHyd013	LeaHyd	275	275	202	212	286	306	94	98	147	157	115	133	186	192	270	286	334	378	102	108	223	229	179	181	155	163	186	192	178	214	0	0	0	0	0	0	0	0	0	0	0	0	0	0	0	0	0	0
LeaHyd014	LeaHyd	0	0	206	212	0	0	92	100	0	0	133	133	196	196	282	282	348	364	104	108	221	223	175	181	163	163	192	192	178	178	0	0	0	0	0	0	0	0	0	0	0	0	0	0	0	0	0	0
LeaHyd015	LeaHyd	257	267	202	202	286	306	100	100	147	157	105	115	178	196	270	278	348	370	104	108	221	229	179	179	155	163	182	186	178	270	0	0	0	0	0	0	0	0	0	0	0	0	0	0	0	0	0	0
LeaHyd016	LeaHyd	257	257	176	212	266	278	94	94	147	157	105	105	178	178	270	286	348	358	104	120	229	229	179	181	155	163	186	192	246	250	0	0	0	0	0	0	0	0	0	0	0	0	0	0	0	0	0	0
LeaHyd017	LeaHyd	245	283	202	202	246	286	94	94	0	0	115	133	196	196	278	286	358	370	108	120	221	223	179	179	163	163	182	186	220	236	0	0	0	0	0	0	0	0	0	0	0	0	0	0	0	0	0	0
LeaHyd018	LeaHyd	245	267	202	202	242	242	94	94	0	0	133	133	178	196	270	286	358	378	108	120	223	223	0	0	159	163	186	186	226	232	0	0	0	0	0	0	0	0	0	0	0	0	0	0	0	0	0	0
LeaHyd019	LeaHyd	281	297	194	206	234	246	92	94	143	147	105	115	178	186	278	286	348	358	108	108	223	223	179	179	163	165	182	192	178	226	303	303	121	121	271	271	326	336	141	157	0	0	0	0	0	0	0	0
LeaHyd020	LeaHyd	257	263	194	212	234	234	94	94	147	157	133	133	178	180	270	270	324	348	104	108	221	223	175	179	155	163	182	192	232	246	0	0	0	0	0	0	0	0	0	0	0	0	0	0	0	0	0	0
LeaHyd021	LeaHyd	267	271	176	206	246	266	94	94	143	143	105	105	182	182	270	280	334	358	102	120	221	221	175	179	155	163	182	186	178	178	0	0	0	0	0	0	0	0	0	0	0	0	0	0	0	0	0	0
LeaHyd022	LeaHyd	269	289	194	202	242	242	98	102	147	147	103	105	182	186	280	286	334	348	104	116	221	223	179	179	163	165	182	192	178	214	0	0	0	0	0	0	0	0	0	0	0	0	0	0	0	0	0	0
LeaHyd023	LeaHyd	261	269	202	212	286	298	94	102	147	157	133	137	178	196	270	280	350	370	104	108	223	229	179	179	163	163	192	192	246	250	0	0	0	0	0	0	0	0	0	0	0	0	0	0	0	0	0	0
LeaHyd024	LeaHyd	245	259	194	196	242	286	94	94	147	147	105	137	196	196	286	286	348	374	102	108	221	229	181	183	163	165	186	186	208	214	0	0	0	0	0	0	0	0	0	0	0	0	0	0	0	0	0	0
LeaHyd026	LeaHyd	241	295	176	208	242	266	94	98	147	157	103	115	196	196	280	286	348	370	108	120	223	223	179	183	163	163	186	192	178	226	0	0	0	0	0	0	0	0	0	0	0	0	0	0	0	0	0	0
LeaHyd027	LeaHyd	265	265	196	196	286	306	94	94	143	147	105	129	186	196	270	286	358	370	102	108	223	229	179	181	163	163	192	192	246	298	0	0	0	0	0	0	0	0	0	0	0	0	0	0	0	0	0	0
LeaHyd028	LeaHyd	235	263	202	210	242	286	94	94	143	157	115	115	178	182	270	278	370	374	104	116	221	223	179	181	155	163	186	192	246	266	0	0	0	0	0	0	0	0	0	0	0	0	0	0	0	0	0	0
LeaHyd029	LeaHyd	269	313	196	202	298	306	94	100	147	157	105	133	176	176	0	0	370	378	108	108	223	229	179	183	163	165	192	192	178	220	0	0	109	119	271	277	0	0	141	145	0	0	0	0	0	0	0	0
LeaHNF501	LeaHNF	241	257	212	212	0	0	94	94	143	147	103	115	182	196	274	280	334	334	104	116	221	223	175	179	155	163	182	192	220	232	0	0	113	121	275	277	326	326	123	157	0	0	0	0	0	0	346	392
LeaHNF502	LeaHNF	281	295	196	202	242	286	100	100	147	143	105	115	180	196	270	286	358	378	108	116	223	229	179	183	163	165	186	192	246	246	0	0	0	0	0	0	0	0	0	0	0	0	0	0	0	0	0	0
LeaHNF503	LeaHNF	271	287	202	212	242	270	94	94	143	147	103	105	182	196	270	278	378	334	104	116	221	223	179	179	163	163	182	186	208	266	0	0	0	0	0	0	0	0	0	0	0	0	0	0	0	0	0	0
LeaHNF504	LeaHNF	283	283	202	202	286	306	0	0	143	143	137	105	176	182	270	278	358	358	108	108	221	223	179	179	163	163	182	192	178	178	0	0	0	0	0	0	0	0	0	0	0	0	0	0	0	0	0	0
LeaHNF505	LeaHNF	271	271	196	212	0	0	94	94	147	157	105	129	176	182	278	278	334	334	108	120	223	223	175	179	155	163	186	192	246	250	0	0	117	117	271	281	336	340	125	157	0	0	0	0	0	0	346	356
LeaHNF506	LeaHNF	265	269	202	212	286	326	94	94	147	147	115	133	176	176	270	270	348	370	108	116	221	223	0	0	163	163	182	182	178	208	0	0	0	0	0	0	0	0	0	0	0	0	0	0	0	0	0	0
LeaHNF507	LeaHNF	277	277	202	212	242	282	94	94	143	143	103	133	176	176	286	286	0	0	104	120	223	223	179	179	155	155	182	192	0	0	0	0	0	0	0	0	0	0	0	0	0	0	0	0	0	0	0	0
LeaHNF508	LeaHNF	257	261	196	208	218	222	94	94	143	147	105	105	178	196	274	274	358	358	120	124	221	223	179	179	163	165	186	186	246	246	0	0	113	117	275	279	336	336	0	0	0	0	0	0	0	0	340	340
LeaHNF509	LeaHNF	259	259	196	202	242	242	94	100	0	0	105	105	176	176	270	270	0	0	108	116	223	229	175	181	159	165	186	192	214	270	0	0	0	0	0	0	0	0	0	0	0	0	0	0	0	0	0	0
LeaHNF510	LeaHNF	0	0	196	208	246	246	0	0	143	161	105	115	196	196	280	286	370	332	108	116	221	223	179	179	155	163	182	192	250	214	0	0	0	0	0	0	0	0	0	0	0	0	0	0	0	0	0	0
LeaHNF511	LeaHNF	287	287	194	202	242	242	94	98	143	143	137	105	178	196	286	270	348	334	108	108	221	221	179	179	161	165	192	192	178	220	0	0	0	0	0	0	0	0	0	0	0	0	0	0	0	0	0	0
LeaHNF512	LeaHNF	251	267	196	206	0	0	100	100	143	143	105	133	196	196	288	280	334	334	116	116	223	229	179	179	155	163	186	192	0	0	0	0	109	117	277	281	330	330	141	145	0	0	0	0	0	0	328	368
LeaHNF513	LeaHNF	265	265	208	212	0	0	94	94	147	147	137	115	196	196	286	286	348	348	102	108	223	223	179	183	159	165	192	192	244	244	0	0	117	121	271	275	326	330	141	145	0	0	0	0	0	0	340	340
LeaHNF514	LeaHNF	277	277	202	202	242	246	94	94	147	147	105	115	176	196	270	286	376	370	102	120	223	229	179	179	163	163	186	192	226	226	0	0	0	0	0	0	0	0	0	0	0	0	0	0	0	0	0	0
LeaHNF515	LeaHNF	295	295	202	206	0	0	94	94	147	147	105	105	178	186	280	278	374	374	108	108	223	223	179	189	169	165	192	192	178	178	0	0	0	0	0	0	0	0	0	0	0	0	0	0	0	0	0	0
LeaHNF516	LeaHNF	265	295	210	212	298	298	94	94	143	143	105	105	182	186	286	270	378	348	104	108	221	229	181	183	155	163	186	192	236	274	0	0	0	0	0	0	0	0	0	0	0	0	0	0	0	0	0	0
LeaHNF517	LeaHNF	245	261	202	212	0	0	94	100	143	143	105	133	176	196	0	0	0	0	116	116	221	223	179	179	163	163	192	192	0	0	0	0	109	121	277	285	336	336	141	141	0	0	0	0	0	0	0	0
LeaHNF518	LeaHNF	241	281	196	202	242	286	94	94	145	147	105	115	196	196	286	286	358	372	116	120	223	223	181	189	159	163	182	186	250	266	0	0	0	0	0	0	0	0	0	0	0	0	0	0	0	0	0	0
LeaHNF519	LeaHNF	287	295	196	196	242	242	94	94	143	143	105	133	196	196	270	286	376	346	108	120	223	223	179	179	163	163	182	186	250	266	0	0	0	0	0	0	0	0	0	0	0	0	0	0	0	0	0	0
LeaHNF520	LeaHNF	291	295	202	202	246	246	94	94	143	147	105	105	196	196	270	280	376	358	102	116	223	223	179	179	163	165	182	182	214	266	0	0	0	0	0	0	0	0	0	0	0	0	0	0	0	0	0	0
LeaHNF522	LeaHNF	0	0	202	206	0	0	94	102	0	0	137	115	178	182	270	270	0	0	102	108	221	221	183	183	165	155	186	192	0	0	0	0	0	0	0	0	0	0	0	0	0	0	0	0	0	0	346	346
LeaHNF524	LeaHNF	247	247	202	212	242	242	94	94	0	0	133	133	178	196	270	270	0	0	104	108	223	223	179	179	155	163	186	186	0	0	0	0	113	121	283	283	0	0	141	157	0	0	0	0	0	0	0	0
LeaHNF527	LeaHNF	265	265	202	206	0	0	94	94	0	0	105	105	196	196	0	0	358	358	104	108	229	229	179	179	155	165	192	192	0	0	0	0	117	121	283	283	0	0	121	141	0	0	0	0	0	0	0	0
LeaHNF528	LeaHNF	0	0	202	212	0	0	94	94	0	0	105	133	176	182	284	284	334	334	104	104	0	0	175	179	163	155	182	182	0	0	0	0	117	121	0	0	0	0	125	143	0	0	0	0	0	0	0	0
LeaHNF529	LeaHNF	0	0	176	196	0	0	98	98	147	147	137	115	176	194	196	270	372	372	108	120	229	229	179	179	155	163	186	192	232	232	0	0	109	121	279	279	0	0	0	0	0	0	0	0	0	0	0	0
LeaHNF530	LeaHNF	0	0	206	212	0	0	102	102	143	147	129	133	178	186	278	278	340	370	104	108	223	223	179	179	165	165	192	192	178	178	0	0	117	121	275	275	326	326	141	141	0	0	0	0	0	0	384	380
LeaHNF531	LeaHNF	269	281	196	202	242	302	94	100	145	147	103	115	178	196	278	286	356	370	108	120	223	223	179	179	165	165	186	192	208	232	0	0	0	0	0	0	0	0	0	0	0	0	0	0	0	0	0	0
LeaHNF532	LeaHNF	295	241	196	212	242	246	94	94	143	143	105	133	182	196	270	280	376	334	108	108	223	223	179	179	155	163	186	192	266	178	0	0	0	0	0	0	0	0	0	0	0	0	0	0	0	0	0	0
LeaHNF533	LeaHNF	261	287	202	206	242	286	94	94	145	147	103	105	178	196	278	270	350	324	108	120	223	223	179	179	155	163	192	192	246	310	0	0	0	0	0	0	0	0	0	0	0	0	0	0	0	0	0	0
LeaHNF534	LeaHNF	263	263	202	208	242	246	94	94	147	147	105	115	196	196	268	274	358	358	108	108	221	223	179	179	157	163	192	192	226	232	0	0	0	0	0	0	0	0	0	0	0	0	0	0	0	0	0	0
LeaHNF535	LeaHNF	241	263	196	206	242	282	94	94	147	157	105	133	176	196	294	284	334	358	104	108	223	229	179	179	169	163	192	192	244	178	0	0	0	0	0	0	0	0	0	0	0	0	0	0	0	0	0	0
LeaHNF536	LeaHNF	261	275	202	212	242	306	98	100	143	147	105	133	182	196	270	270	334	358	108	116	223	223	175	181	155	165	192	192	178	214	0	0	0	0	0	0	0	0	0	0	0	0	0	0	0	0	0	0
LeaHNF537	LeaHNF	287	287	176	202	242	242	100	102	155	143	105	133	196	196	270	280	348	348	104	116	221	229	175	175	163	165	192	192	178	266	0	0	0	0	0	0	0	0	0	0	0	0	0	0	0	0	0	0
LeaHNF538	LeaHNF	265	269	196	202	226	242	94	94	157	157	105	133	176	196	274	278	376	370	104	108	223	223	175	175	159	163	182	182	178	310	0	0	0	0	0	0	0	0	0	0	0	0	0	0	0	0	0	0
LeaHNF539	LeaHNF	251	265	196	206	214	306	94	98	147	157	133	133	178	182	270	286	334	364	108	116	221	229	179	179	163	165	186	186	264	264	0	0	0	0	0	0	0	0	0	0	0	0	0	0	0	0	0	0
LeaHNF540	LeaHNF	293	241	196	196	242	394	98	98	143	147	133	133	178	180	270	278	334	334	116	116	221	223	179	179	165	165	182	186	262	218	0	0	0	0	0	0	0	0	0	0	0	0	0	0	0	0	0	0
LeaHNF541	LeaHNF	297	297	202	206	0	0	92	100	143	147	103	105	176	176	270	286	370	370	108	108	229	229	179	179	159	165	182	186	246	246	0	0	0	0	0	0	0	0	0	0	0	0	0	0	0	0	0	0
LeaHNF542	LeaHNF	241	241	202	202	0	0	94	94	0	0	133	133	178	178	270	280	374	374	108	116	229	221	175	179	163	165	182	192	178	178	0	0	0	0	0	0	0	0	0	0	0	0	0	0	0	0	0	0
LeaHNF543	LeaHNF	261	261	208	210	242	286	94	94	143	157	115	115	196	196	270	270	258	334	104	104	223	229	181	181	161	163	186	192	178	208	0	0	0	0	0	0	0	0	0	0	0	0	0	0	0	0	0	0
LeaHNF544	LeaHNF	313	267	196	202	0	0	94	94	143	147	103	133	182	196	286	286	348	270	116	116	223	229	0	0	163	165	182	182	232	250	0	0	0	0	0	0	0	0	0	0	0	0	0	0	0	0	0	0
LeaHNF545	LeaHNF	241	241	176	212	0	0	94	94	147	157	103	115	196	196	278	278	364	370	108	108	223	223	175	179	163	163	186	192	178	220	0	0	0	0	0	0	0	0	0	0	0	0	0	0	0	0	0	0
LeaHNF546	LeaHNF	257	263	202	206	242	286	94	94	143	147	105	133	178	196	286	286	334	248	108	108	223	223	179	179	155	163	190	190	246	314	0	0	0	0	0	0	0	0	0	0	0	0	0	0	0	0	0	0
LeaHNF547	LeaHNF	267	267	196	202	242	286	94	94	141	145	105	139	180	196	284	286	348	348	108	108	221	221	179	181	155	163	186	186	216	178	0	0	0	0	0	0	0	0	0	0	0	0	0	0	0	0	0	0
LeaHNF548	LeaHNF	289	241	194	206	0	0	98	102	157	147	103	105	186	196	270	274	0	0	102	116	223	223	179	179	163	163	192	192	214	232	0	0	0	0	0	0	0	0	0	0	0	0	0	0	0	0	0	0
LeaHOO01	LeaHOO	241	295	196	206	270	278	98	100	143	155	105	133	176	176	280	286	346	360	116	120	223	223	179	181	155	159	186	192	204	208	0	0	0	0	0	0	0	0	0	0	0	0	0	0	0	0	0	0
LeaHOO03	LeaHOO	269	285	212	212	242	278	92	94	143	159	105	133	176	180	286	286	350	364	116	124	221	221	179	181	163	163	186	186	208	214	0	0	0	0	0	0	0	0	0	0	0	0	0	0	0	0	0	0
LeaHOO05	LeaHOO	269	277	196	202	226	242	98	100	147	159	103	105	176	196	278	290	336	360	108	118	223	233	179	181	155	163	182	192	182	282	0	0	0	0	0	0	0	0	0	0	0	0	0	0	0	0	0	0
LeaHOO06	LeaHOO	249	257	206	206	270	286	94	98	143	147	105	133	176	190	278	280	336	348	116	120	221	223	179	179	159	163	182	192	270	274	0	0	0	0	0	0	0	0	0	0	0	0	0	0	0	0	0	0
LeaHOO07	LeaHOO	245	261	202	206	246	286	94	98	147	147	103	103	176	182	278	280	348	372	116	120	221	223	175	179	163	163	186	192	208	214	0	0	0	0	0	0	0	0	0	0	0	0	0	0	0	0	0	0
LeaHOO08	LeaHOO	241	245	206	206	242	278	100	100	143	147	103	133	176	176	270	280	368	368	116	116	223	223	179	179	155	163	182	192	254	266	0	0	0	0	0	0	0	0	0	0	0	0	0	0	0	0	0	0
LeaHOO09	LeaHOO	263	301	202	202	242	290	94	98	143	147	103	115	176	190	270	286	346	364	108	120	223	229	175	179	163	163	186	192	182	208	0	0	0	0	0	0	0	0	0	0	0	0	0	0	0	0	0	0
LeaHOO10	LeaHOO	271	271	176	206	226	242	92	100	147	147	105	133	182	196	280	282	334	370	116	116	221	223	179	179	163	163	192	192	182	278	0	0	0	0	0	0	0	0	0	0	0	0	0	0	0	0	0	0
LeaHOO11	LeaHOO	251	267	202	202	242	242	94	102	0	0	133	141	186	196	270	278	334	364	116	120	221	223	179	179	163	169	182	192	220	220	0	0	0	0	0	0	0	0	0	0	0	0	0	0	0	0	0	0
LeaHOO13	LeaHOO	241	243	202	206	0	0	0	0	143	147	103	133	178	196	270	280	332	332	104	116	223	223	179	181	155	163	186	192	0	0	0	0	0	0	0	0	0	0	0	0	0	0	0	0	0	0	0	0
LeaHOO14	LeaHOO	257	269	202	206	226	242	92	100	147	155	103	107	176	190	270	280	336	336	116	122	221	223	179	181	163	163	182	192	232	278	0	0	0	0	0	0	0	0	0	0	0	0	0	0	0	0	0	0
LeaHOO15	LeaHOO	259	275	206	206	242	286	94	98	143	147	105	133	180	196	270	278	346	348	116	120	221	223	179	189	163	163	186	196	182	274	0	0	0	0	0	0	0	0	0	0	0	0	0	0	0	0	0	0
LeaHOO16	LeaHOO	253	271	202	202	242	314	92	94	143	143	105	107	178	178	278	282	334	348	116	118	223	223	181	189	155	163	192	192	182	208	0	0	0	0	0	0	0	0	0	0	0	0	0	0	0	0	0	0
LeaHOO17	LeaHOO	241	269	202	206	274	306	98	98	147	159	103	133	186	196	284	286	336	348	104	108	223	229	181	189	163	163	186	192	216	218	0	0	0	0	0	0	0	0	0	0	0	0	0	0	0	0	0	0
LeaHOO18	LeaHOO	261	285	202	206	242	242	98	98	143	161	103	105	176	180	274	274	334	350	104	104	223	223	179	179	155	163	192	192	216	258	0	0	0	0	0	0	0	0	0	0	0	0	0	0	0	0	0	0
LeaHOO19	LeaHOO	259	273	202	202	242	286	92	94	147	159	103	105	176	196	280	386	334	350	116	122	219	221	181	181	163	163	182	192	182	212	0	0	0	0	0	0	0	0	0	0	0	0	0	0	0	0	0	0
LeaHOO20	LeaHOO	253	263	176	206	242	242	94	98	143	147	103	115	176	186	280	284	334	334	116	116	223	223	179	179	163	163	186	192	182	182	0	0	0	0	0	0	0	0	0	0	0	0	0	0	0	0	0	0
LeaHOO21	LeaHOO	253	269	206	206	242	242	94	98	143	147	115	133	178	186	270	280	334	348	116	120	223	223	175	179	163	163	186	192	224	270	0	0	0	0	0	0	0	0	0	0	0	0	0	0	0	0	0	0
LeaHOO22	LeaHOO	269	285	206	206	242	306	92	94	147	159	103	105	178	196	278	282	334	346	116	122	221	223	179	179	163	165	192	192	178	182	0	0	0	0	0	0	0	0	0	0	0	0	0	0	0	0	0	0
LeaHOO23	LeaHOO	251	271	176	202	206	206	90	92	0	0	103	105	186	196	270	280	344	344	116	120	219	219	179	189	0	0	192	192	254	254	0	0	0	0	0	0	0	0	0	0	0	0	0	0	0	0	0	0
LeaHOO24	LeaHOO	261	265	202	206	246	290	92	92	147	147	133	133	180	186	282	284	352	364	120	120	223	223	179	181	0	0	192	192	182	220	0	0	0	0	0	0	0	0	0	0	0	0	0	0	0	0	0	0
LeaHOO25	LeaHOO	249	261	206	206	242	286	98	98	147	147	105	133	186	196	282	282	334	374	116	120	221	221	179	179	163	163	192	192	208	274	0	0	0	0	0	0	0	0	0	0	0	0	0	0	0	0	0	0
LeaHOO26	LeaHOO	261	303	202	202	242	278	98	98	143	147	103	139	176	198	278	278	334	334	108	116	223	223	175	179	155	163	192	192	206	270	0	0	0	0	0	0	0	0	0	0	0	0	0	0	0	0	0	0
LeaHOO28	LeaHOO	249	281	200	210	242	242	92	98	147	155	103	115	196	196	0	0	334	334	116	120	221	229	179	179	163	163	186	192	178	178	0	0	0	0	0	0	0	0	0	0	0	0	0	0	0	0	0	0
LeaHOO29	LeaHOO	247	251	206	206	242	242	92	98	143	159	107	141	176	186	270	280	346	364	108	116	221	223	179	179	155	163	182	192	262	306	0	0	0	0	0	0	0	0	0	0	0	0	0	0	0	0	0	0
LeaHOO30	LeaHOO	241	273	176	206	242	270	98	100	147	147	103	105	196	196	286	286	366	368	116	120	221	223	179	179	163	163	186	192	182	282	0	0	0	0	0	0	0	0	0	0	0	0	0	0	0	0	0	0
LeaHOO31	LeaHOO	0	0	202	206	242	242	94	98	143	143	103	133	186	196	282	284	334	348	116	124	223	223	179	179	163	163	192	192	206	274	0	0	0	0	0	0	0	0	0	0	0	0	0	0	0	0	0	0
LeaHOO32	LeaHOO	245	249	176	206	242	286	92	92	145	147	105	133	182	182	280	280	348	348	116	116	221	223	179	181	163	163	192	196	178	228	0	0	0	0	0	0	0	0	0	0	0	0	0	0	0	0	0	0
LeaHOO33	LeaHOO	245	257	202	206	242	242	98	100	147	147	103	105	176	176	280	280	334	350	116	116	221	223	179	181	163	163	182	182	208	216	0	0	0	0	0	0	0	0	0	0	0	0	0	0	0	0	0	0
LeaHOO34	LeaHOO	245	261	194	206	242	270	94	104	143	147	105	133	176	182	0	0	348	350	120	120	223	223	179	181	155	163	192	192	258	310	0	0	0	0	0	0	0	0	0	0	0	0	0	0	0	0	0	0
LeaHOO35	LeaHOO	241	241	202	202	250	326	98	100	143	147	105	133	176	184	270	278	334	336	102	116	221	223	181	181	163	163	192	192	208	254	0	0	0	0	0	0	0	0	0	0	0	0	0	0	0	0	0	0
LeaHOO36	LeaHOO	253	253	194	206	242	246	98	100	147	159	103	105	176	180	270	286	348	348	110	116	223	223	179	181	157	163	186	192	182	216	0	0	0	0	0	0	0	0	0	0	0	0	0	0	0	0	0	0
LeaHOO38	LeaHOO	265	281	194	202	0	0	98	100	147	155	133	133	178	196	270	294	336	348	104	108	223	229	179	183	163	163	186	186	208	208	0	0	0	0	0	0	0	0	0	0	0	0	0	0	0	0	0	0
LeaHOO39	LeaHOO	271	285	202	202	242	330	98	98	143	147	103	115	178	180	270	280	334	346	104	116	223	223	179	181	163	165	186	192	178	212	0	0	0	0	0	0	0	0	0	0	0	0	0	0	0	0	0	0
LeaHOO40	LeaHOO	257	257	202	202	242	278	98	98	147	147	103	105	180	196	270	286	364	374	108	124	223	223	179	181	163	165	186	186	220	258	0	0	0	0	0	0	0	0	0	0	0	0	0	0	0	0	0	0
LeaHOO41	LeaHOO	229	273	202	206	242	242	92	94	143	147	105	133	182	196	274	280	348	348	108	116	223	223	179	189	155	157	186	192	230	262	0	0	0	0	0	0	0	0	0	0	0	0	0	0	0	0	0	0
LeaHOO42	LeaHOO	257	283	206	206	242	242	92	98	157	159	105	139	176	178	270	280	364	368	120	124	221	223	0	0	163	163	186	186	262	290	0	0	0	0	0	0	0	0	0	0	0	0	0	0	0	0	0	0
LeaHOO43	LeaHOO	241	269	202	206	242	318	92	100	147	147	103	105	176	186	270	284	346	348	102	120	223	229	0	0	155	165	192	192	182	208	0	0	0	0	0	0	0	0	0	0	0	0	0	0	0	0	0	0
LeaHOO44	LeaHOO	0	0	206	206	242	242	94	98	147	147	103	105	186	196	286	286	334	334	116	116	221	223	179	181	163	163	186	192	178	278	0	0	0	0	0	0	0	0	0	0	0	0	0	0	0	0	0	0
LeaHOO45	LeaHOO	259	289	176	206	242	242	100	100	147	155	103	133	182	184	270	274	264	336	104	116	223	223	0	0	163	163	192	196	214	214	0	0	0	0	0	0	0	0	0	0	0	0	0	0	0	0	0	0
LeaHOO46	LeaHOO	249	257	194	206	242	270	92	98	147	147	103	133	176	182	278	286	336	350	116	120	221	223	0	0	165	165	192	192	178	208	0	0	0	0	0	0	0	0	0	0	0	0	0	0	0	0	0	0
LeaEss200	LeaEss	271	271	202	206	226	242	98	102	143	147	103	105	176	180	270	278	334	354	104	122	223	223	179	179	155	163	182	186	178	258	285	315	117	121	281	283	326	330	125	125	0	0	0	0	0	0	0	0
LeaEss201	LeaEss	269	275	202	202	242	294	94	98	147	147	105	115	178	186	266	286	324	368	116	120	221	223	179	181	163	163	186	192	216	220	273	335	117	119	271	283	328	336	0	0	0	0	0	0	0	0	0	0
LeaEss202	LeaEss	261	285	202	206	234	270	98	98	143	147	133	135	176	176	278	280	334	368	108	120	223	223	175	175	163	165	192	192	230	274	299	313	107	117	267	271	330	336	0	0	0	0	0	0	0	0	0	0
LeaEss203	LeaEss	249	281	202	208	294	294	94	98	143	155	105	133	178	196	274	278	368	368	116	120	223	223	175	179	155	163	192	192	254	274	283	339	117	117	275	277	336	336	0	0	0	0	0	0	0	0	0	0
LeaEss204	LeaEss	245	293	202	206	242	278	98	98	143	157	107	115	178	178	278	280	364	372	116	120	223	229	179	179	155	163	186	192	178	258	285	285	109	109	275	281	326	330	0	0	0	0	0	0	0	0	0	0
LeaEss205	LeaEss	241	285	202	206	242	274	94	94	143	147	105	133	178	196	280	284	334	374	104	104	221	223	179	179	155	165	186	186	178	262	313	315	113	117	271	283	334	336	0	0	0	0	0	0	0	0	0	0
LeaEss206	LeaEss	241	297	196	202	242	294	98	98	143	143	105	137	178	178	280	280	350	368	120	120	221	223	179	179	155	155	186	186	178	298	313	361	117	121	271	271	332	336	0	0	0	0	0	0	0	0	0	0
LeaEss207	LeaEss	237	269	194	202	278	326	98	98	143	147	105	115	196	196	278	280	348	364	116	116	223	223	179	179	155	163	192	192	214	274	321	285	113	121	277	287	336	336	0	0	0	0	0	0	0	0	0	0
LeaEss208	LeaEss	261	273	202	206	242	246	92	94	147	147	115	133	178	178	274	282	324	366	116	116	221	223	179	179	163	163	186	192	178	262	329	341	117	119	271	275	326	336	0	0	0	0	0	0	0	0	0	0
LeaEss209	LeaEss	263	285	202	202	242	246	94	108	155	155	105	105	178	180	270	286	358	370	104	116	221	223	179	179	163	163	192	192	220	270	299	315	117	121	271	281	336	340	0	0	0	0	0	0	0	0	0	0
LeaEss210	LeaEss	259	285	194	202	226	242	98	102	147	157	105	139	176	180	270	280	364	368	116	120	223	223	179	179	163	165	192	192	266	270	0	0	117	121	271	283	326	336	0	0	0	0	0	0	0	0	0	0
LeaEss211	LeaEss	253	265	208	212	242	282	98	98	147	155	105	133	182	186	274	278	362	364	104	116	223	223	179	181	163	163	182	192	178	270	329	329	117	125	271	275	326	328	0	0	0	0	0	0	0	0	0	0
LeaEss212	LeaEss	245	249	176	212	274	318	92	102	147	155	115	135	180	196	278	280	346	372	116	116	221	223	175	179	163	165	186	192	178	254	283	331	117	121	271	281	326	330	0	0	0	0	0	0	0	0	0	0
LeaEss213	LeaEss	271	297	176	210	242	294	98	98	143	155	117	133	186	186	278	282	368	370	108	120	221	223	175	179	163	163	182	186	254	302	331	357	117	121	281	285	326	328	0	0	0	0	0	0	0	0	0	0
LeaEss214	LeaEss	265	269	202	206	274	286	94	94	143	143	105	133	178	178	278	280	346	348	116	120	223	223	181	181	163	163	186	186	270	270	297	373	107	121	271	273	328	336	0	0	0	0	0	0	0	0	0	0
LeaEss215	LeaEss	263	337	196	212	234	278	98	102	147	147	105	105	176	196	280	280	334	348	108	116	223	223	179	179	163	163	186	192	212	286	313	361	117	121	277	281	326	336	0	0	0	0	0	0	0	0	0	0
LeaEss216	LeaEss	249	275	202	210	274	286	94	100	143	159	107	115	182	196	278	282	334	364	108	116	223	223	179	181	155	163	186	192	178	250	0	0	117	121	271	271	326	336	0	0	0	0	0	0	0	0	0	0
LeaEss217	LeaEss	275	275	206	208	242	274	98	102	143	143	133	133	186	186	282	284	348	370	116	120	221	221	179	179	155	165	192	192	178	270	283	321	117	121	275	277	330	336	0	0	0	0	0	0	0	0	0	0
LeaEss218	LeaEss	273	289	176	212	242	242	94	98	147	147	105	139	186	196	278	284	364	370	116	120	223	229	179	189	155	155	192	192	242	278	0	0	109	111	275	277	326	336	0	0	0	0	0	0	0	0	0	0
LeaEss219	LeaEss	313	313	196	202	226	294	98	102	147	147	105	133	176	196	274	280	334	350	120	120	223	223	175	179	155	163	192	192	208	294	313	317	109	113	277	281	328	336	0	0	0	0	0	0	0	0	0	0
LeaEss220	LeaEss	241	249	202	206	226	242	94	98	143	147	103	133	178	196	270	278	334	370	108	118	223	223	175	179	163	165	182	186	242	270	287	309	121	121	275	275	332	336	0	0	0	0	0	0	0	0	0	0
LeaEss221	LeaEss	285	285	176	212	278	310	98	98	147	147	105	135	176	176	278	280	350	368	104	120	221	223	179	181	161	165	186	196	214	262	321	329	117	119	271	277	326	332	0	0	0	0	0	0	0	0	0	0
LeaEss222	LeaEss	241	269	194	202	242	242	94	98	143	147	103	103	178	178	270	278	348	348	104	108	221	229	179	181	155	163	186	192	178	178	303	313	117	121	281	281	326	336	0	0	0	0	0	0	0	0	0	0
LeaEss223	LeaEss	261	297	202	202	226	302	98	98	147	147	135	137	178	178	278	280	360	366	116	120	223	223	181	183	163	163	192	192	212	266	365	389	109	113	271	271	328	332	0	0	0	0	0	0	0	0	0	0
LeaEss224	LeaEss	237	249	176	196	226	318	0	0	147	159	105	137	178	196	278	288	364	364	108	118	221	223	179	179	163	163	192	192	250	258	287	309	117	121	277	281	330	334	0	0	0	0	0	0	0	0	0	0
LeaEss225	LeaEss	275	317	206	206	266	294	98	100	143	155	103	105	0	0	268	288	0	0	102	112	223	223	191	191	155	155	198	198	246	274	279	281	101	101	0	0	0	0	0	0	0	0	0	0	0	0	0	0
LeaEss226	LeaEss	241	277	196	202	242	242	98	98	143	147	133	133	180	196	270	286	360	368	116	120	223	223	179	179	163	163	192	192	266	310	333	401	117	117	275	281	326	332	0	0	0	0	0	0	0	0	0	0
LeaEss227	LeaEss	241	289	202	202	246	306	92	94	147	147	105	133	176	176	284	286	332	348	102	120	221	223	179	179	163	163	186	192	214	270	283	337	117	121	271	275	336	336	0	0	0	0	0	0	0	0	0	0
LeaEss228	LeaEss	269	285	202	206	226	278	98	102	143	147	105	133	180	180	278	280	334	366	116	120	223	223	175	175	163	163	192	192	220	282	315	371	109	119	267	281	330	332	0	0	0	0	0	0	0	0	0	0
LeaEss229	LeaEss	241	261	202	202	226	278	94	94	147	155	133	133	180	196	270	286	334	360	116	116	223	223	179	181	155	163	176	192	214	246	287	309	109	121	275	281	326	336	0	0	0	0	0	0	0	0	0	0
LeaEss230	LeaEss	297	297	176	202	242	294	92	102	147	159	133	137	176	186	280	284	372	374	108	116	223	223	179	179	165	167	186	192	178	220	305	305	121	121	271	275	326	332	0	0	0	0	0	0	0	0	0	0
LeaEss231	LeaEss	261	269	176	176	226	242	94	98	143	147	103	133	176	196	270	280	370	374	116	122	223	223	179	179	163	163	170	192	214	282	305	313	119	127	271	283	336	340	0	0	0	0	0	0	0	0	0	0
LeaEss232	LeaEss	275	277	202	206	234	282	94	100	147	149	117	133	186	196	280	286	348	366	116	120	223	223	175	179	163	163	192	192	212	262	0	0	117	123	275	275	332	336	0	0	0	0	0	0	0	0	0	0
LeaEss233	LeaEss	265	285	176	206	242	306	98	100	147	147	133	133	178	196	270	280	348	368	104	104	223	223	181	181	155	165	186	186	216	224	0	0	119	121	271	275	326	336	0	0	0	0	0	0	0	0	0	0
LeaEss234	LeaEss	241	297	176	206	242	242	96	100	143	143	105	115	190	196	270	284	360	364	104	120	221	223	183	189	155	159	186	186	258	290	309	317	113	119	271	275	326	326	145	145	0	0	0	0	0	0	0	0
LeaEss235	LeaEss	249	271	196	202	286	286	92	94	143	147	103	133	186	196	270	286	324	346	116	120	223	229	179	181	163	163	192	192	218	282	319	313	107	117	281	281	330	336	0	0	0	0	0	0	0	0	0	0
LeaEss236	LeaEss	249	269	202	206	310	310	0	0	143	147	105	105	176	178	280	280	364	368	116	124	223	223	179	179	163	163	192	192	178	270	0	0	113	113	277	287	326	330	0	0	0	0	0	0	0	0	0	0
LeaEss237	LeaEss	241	261	176	202	270	294	94	94	147	161	103	115	176	196	278	286	348	368	116	124	223	223	179	179	163	167	196	196	262	270	329	329	117	121	271	271	326	332	0	0	0	0	0	0	0	0	0	0
LeaEss238	LeaEss	251	281	194	194	226	242	92	98	155	157	133	133	196	196	278	280	334	348	102	120	221	221	175	181	155	163	182	186	254	258	337	337	107	109	271	277	332	340	0	0	0	0	0	0	0	0	0	0
LeaEss239	LeaEss	249	249	176	210	242	286	92	94	147	147	103	105	178	178	280	286	364	378	120	120	223	223	175	179	163	163	186	192	228	270	303	331	109	121	275	283	326	326	0	0	0	0	0	0	0	0	0	0
LeaEss240	LeaEss	263	271	202	206	286	286	92	98	143	147	103	103	178	196	286	294	358	368	104	124	221	221	179	181	159	163	186	192	242	270	303	315	109	113	275	277	326	336	0	0	0	0	0	0	0	0	0	0
LeaEss241	LeaEss	269	273	196	202	226	250	98	98	155	159	115	133	196	196	280	286	364	366	116	120	223	229	179	179	163	163	182	186	206	258	303	339	117	121	275	283	328	330	0	0	0	0	0	0	0	0	0	0
LeaEss242	LeaEss	245	277	194	202	226	298	94	94	143	157	137	139	178	178	280	286	364	372	108	120	221	223	179	181	155	163	186	192	178	262	283	283	111	117	275	277	326	336	0	0	0	0	0	0	0	0	0	0
LeaEss243	LeaEss	261	269	206	206	242	270	92	94	143	143	133	135	186	196	280	284	360	370	104	116	221	223	179	179	155	163	186	192	178	178	331	331	113	121	271	277	326	336	125	157	0	0	0	0	0	0	0	0
LeaEss244	LeaEss	265	289	196	206	226	242	92	102	147	147	103	103	196	196	274	286	364	364	116	120	223	223	179	181	163	163	186	186	250	262	317	371	109	111	281	281	326	332	0	0	0	0	0	0	0	0	0	0
LeaEss245	LeaEss	245	251	202	212	282	286	92	98	147	155	105	105	176	196	270	278	370	372	108	108	221	223	179	181	163	163	176	186	178	234	331	335	109	109	275	283	326	326	0	0	0	0	0	0	0	0	0	0
LeaEss246	LeaEss	261	279	202	202	242	242	100	102	143	147	115	133	176	178	280	284	338	370	116	116	223	223	179	179	163	163	186	192	178	274	0	0	117	121	275	277	336	336	0	0	0	0	0	0	0	0	0	0
LeaEss247	LeaEss	259	261	202	202	242	278	98	98	155	159	105	133	178	178	280	284	334	368	104	116	221	223	179	179	163	165	176	186	208	294	317	331	119	125	281	283	326	330	0	0	0	0	0	0	0	0	0	0
LeaEss248	LeaEss	263	289	176	212	242	286	100	100	143	147	103	115	176	178	280	280	346	368	104	108	223	223	175	181	163	163	192	192	220	266	315	357	113	121	271	271	330	330	0	0	0	0	0	0	0	0	0	0
LeaEss249	LeaEss	265	289	176	210	282	306	94	94	147	147	103	105	178	180	278	278	346	368	102	120	221	229	179	181	155	163	186	186	254	258	317	317	109	117	271	271	330	342	0	0	0	0	0	0	0	0	0	0
LeaEss250	LeaEss	251	273	176	206	242	306	94	98	159	159	103	105	176	178	278	278	368	374	108	116	221	221	179	179	155	163	192	192	178	254	317	361	107	117	271	271	330	336	0	0	0	0	0	0	0	0	0	0
LeaEss251	LeaEss	251	263	206	212	242	282	94	102	147	147	105	133	180	196	278	280	368	370	108	116	221	223	181	183	163	163	192	192	178	262	305	321	117	121	271	277	330	336	0	0	0	0	0	0	0	0	0	0
LeaEss252	LeaEss	249	279	194	206	0	0	100	98	143	155	105	133	178	178	280	280	370	374	116	120	221	223	179	179	155	163	182	192	254	282	305	305	119	121	271	277	332	334	0	0	0	0	0	0	0	0	0	0
LeaEss253	LeaEss	275	285	176	194	286	294	92	98	143	159	105	115	176	196	280	286	368	370	120	120	223	223	175	179	155	163	186	192	178	270	283	283	121	121	283	287	336	336	0	0	0	0	0	0	0	0	0	0
LeaEss254	LeaEss	261	297	176	214	226	306	98	98	147	147	105	133	176	178	278	286	334	370	104	104	223	223	179	179	163	163	182	186	238	278	317	329	121	121	271	273	326	326	0	0	0	0	0	0	0	0	0	0
LeaEss255	LeaEss	267	269	196	206	242	278	92	98	143	147	103	133	196	196	278	280	366	374	108	120	223	223	179	181	159	165	188	192	250	286	337	337	109	117	271	287	340	340	0	0	0	0	0	0	0	0	0	0
LeaWhe131	LeaWhe	253	269	176	202	242	274	98	100	147	159	103	115	176	178	278	278	364	368	118	120	223	223	181	189	163	165	182	192	216	262	0	0	0	0	0	0	0	0	0	0	0	0	0	0	0	0	0	0
LeaWhe132	LeaWhe	251	261	194	206	226	246	92	98	143	147	115	115	182	196	270	280	332	370	116	118	223	229	181	183	163	165	186	186	258	270	0	0	0	0	0	0	0	0	0	0	0	0	0	0	0	0	0	0
LeaWhe133	LeaWhe	277	277	202	208	274	298	100	100	147	159	133	137	176	196	280	280	334	348	102	120	221	223	179	183	163	163	186	192	216	258	0	0	0	0	0	0	0	0	0	0	0	0	0	0	0	0	0	0
LeaWhe134	LeaWhe	261	293	196	212	242	246	94	94	143	147	103	105	178	196	274	274	364	368	108	116	221	223	179	179	163	163	182	186	220	262	0	0	0	0	0	0	0	0	0	0	0	0	0	0	0	0	0	0
LeaWhe135	LeaWhe	241	241	176	206	242	286	92	100	143	147	115	137	178	196	278	290	348	370	102	108	223	223	181	181	155	155	186	186	214	216	331	339	109	121	275	281	326	326	121	153	0	0	0	0	0	0	0	0
LeaWhe136	LeaWhe	241	271	196	206	286	286	94	98	143	147	105	133	176	182	278	284	334	334	104	116	223	229	175	179	163	163	182	192	178	214	317	385	121	121	271	271	336	340	125	143	0	0	0	0	0	0	0	0
LeaWhe137	LeaWhe	269	315	202	206	242	286	100	102	143	155	105	133	178	182	278	280	334	364	104	104	223	223	181	183	155	163	186	192	214	250	0	0	0	0	0	0	0	0	0	0	0	0	0	0	0	0	0	0
LeaWhe138	LeaWhe	269	287	176	194	242	270	94	98	147	147	103	103	186	196	270	280	348	368	104	120	221	223	179	179	163	163	186	192	226	270	303	303	117	121	271	275	328	330	125	125	0	0	0	0	0	0	0	0
LeaWhe139	LeaWhe	249	261	176	200	234	270	94	94	147	147	103	105	176	188	270	278	334	334	116	122	221	223	175	179	155	163	182	186	214	230	273	335	117	117	271	281	326	336	125	157	0	0	0	0	0	0	0	0
LeaWhe140	LeaWhe	285	297	194	202	242	314	94	94	143	157	105	105	176	196	286	296	354	378	108	120	221	229	179	179	163	165	192	192	178	258	283	317	121	121	271	279	330	336	125	145	0	0	0	0	0	0	0	0
LeaWhe141	LeaWhe	259	315	202	206	242	294	98	98	143	159	103	103	176	192	270	282	324	334	102	116	221	223	179	181	155	163	192	192	254	216	0	0	0	0	0	0	0	0	0	0	0	0	0	0	0	0	0	0
LeaWhe142	LeaWhe	287	289	202	208	306	326	94	94	143	157	105	137	176	178	280	296	324	346	108	108	221	229	179	179	163	163	186	192	232	250	0	0	0	0	0	0	0	0	0	0	0	0	0	0	0	0	0	0
LeaWhe143	LeaWhe	269	297	176	212	270	286	92	94	143	143	135	139	178	182	280	294	348	368	104	116	221	221	179	181	163	163	186	192	216	310	317	329	107	109	271	277	326	332	143	157	0	0	0	0	0	0	0	0
LeaWhe144	LeaWhe	263	263	206	212	242	246	102	106	147	147	105	115	182	182	270	274	334	358	108	116	223	223	179	179	163	169	182	192	178	258	0	0	0	0	0	0	0	0	0	0	0	0	0	0	0	0	0	0
LeaWhe145	LeaWhe	241	265	196	212	246	306	94	98	147	147	105	115	182	196	278	282	358	370	102	120	223	223	175	179	163	163	192	192	182	232	0	0	0	0	0	0	0	0	0	0	0	0	0	0	0	0	0	0
LeaWhe146	LeaWhe	257	269	202	208	242	242	98	104	147	147	133	139	176	196	282	286	334	368	104	116	221	221	179	179	163	163	186	192	178	294	0	0	0	0	0	0	0	0	0	0	0	0	0	0	0	0	0	0
LeaWhe147	LeaWhe	257	257	196	210	242	242	94	98	147	147	135	141	186	196	270	286	334	370	108	116	221	229	179	179	163	163	186	192	250	270	0	0	0	0	0	0	0	0	0	0	0	0	0	0	0	0	0	0
LeaWhe148	LeaWhe	245	269	202	206	246	278	98	102	143	143	103	133	178	196	270	280	368	374	102	118	221	223	179	181	155	163	192	192	214	270	0	0	0	0	0	0	0	0	0	0	0	0	0	0	0	0	0	0
LeaWhe149	LeaWhe	241	283	176	196	270	314	98	102	143	157	103	137	176	180	280	286	364	370	102	116	223	223	179	179	163	163	186	192	236	278	0	0	0	0	0	0	0	0	0	0	0	0	0	0	0	0	0	0
LeaWhe150	LeaWhe	315	319	194	196	242	266	100	100	147	159	137	141	180	196	278	278	324	324	100	106	223	229	179	181	163	155	186	192	178	254	0	0	0	0	0	0	0	0	0	0	0	0	0	0	0	0	0	0
LeaWhe151	LeaWhe	241	289	176	202	242	242	94	98	143	159	105	105	176	196	270	278	332	370	102	122	223	229	181	181	163	163	192	192	216	250	313	313	113	117	275	275	328	330	125	143	0	0	0	0	0	0	0	0
LeaWhe152	LeaWhe	241	289	176	202	0	0	98	98	143	159	133	133	186	196	280	284	334	334	116	116	223	229	179	181	163	165	192	192	182	246	283	283	117	121	275	275	336	336	153	153	0	0	0	0	0	0	0	0
LeaWhe153	LeaWhe	241	261	0	0	0	0	92	94	143	159	0	0	176	178	280	284	324	334	102	108	221	229	179	179	163	165	182	192	236	270	331	331	103	117	277	279	330	336	0	0	0	0	0	0	0	0	0	0
LeaWhe154	LeaWhe	261	267	208	212	242	306	94	94	147	147	115	115	180	186	278	280	370	374	104	118	223	223	179	181	155	163	186	192	266	282	283	331	117	121	271	271	326	330	141	147	0	0	0	0	0	0	0	0
LeaWhe155	LeaWhe	261	261	202	210	242	246	92	100	143	147	115	139	176	196	270	280	368	378	120	120	223	229	179	179	163	165	182	182	208	262	331	331	109	121	283	283	330	334	143	157	0	0	0	0	0	0	0	0
LeaWhe156	LeaWhe	289	297	202	202	286	306	98	98	143	147	105	115	176	178	280	286	346	374	108	116	221	223	175	179	163	163	192	192	178	254	307	321	121	121	271	275	326	326	123	143	0	0	0	0	0	0	0	0
LeaWhe157	LeaWhe	269	277	196	202	286	310	98	100	147	159	103	137	178	178	280	286	358	364	108	116	223	223	179	181	163	163	192	192	270	310	317	317	113	117	275	277	328	336	121	137	0	0	0	0	0	0	0	0
LeaWhe158	LeaWhe	289	317	194	202	242	286	94	94	143	147	103	105	176	196	270	286	324	324	116	118	221	225	179	179	155	163	186	196	178	246	331	317	109	121	273	281	326	326	125	143	0	0	0	0	0	0	0	0
LeaWhe159	LeaWhe	261	275	206	206	242	310	98	100	147	155	129	133	178	186	278	286	334	372	118	124	223	223	179	181	163	163	186	186	178	298	0	0	109	113	271	281	326	328	125	143	0	0	0	0	0	0	0	0
LeaWhe160	LeaWhe	253	293	196	208	270	306	98	100	147	159	135	139	176	176	270	270	334	368	118	120	221	223	179	181	155	163	186	186	262	266	0	0	0	0	0	0	0	0	0	0	0	0	0	0	0	0	0	0
LeaWhe161	LeaWhe	241	241	202	202	234	242	94	100	143	159	105	105	190	190	280	286	370	370	118	120	223	223	179	179	163	165	182	192	178	216	331	331	107	119	271	277	330	336	121	143	0	0	0	0	0	0	0	0
LeaWhe162	LeaWhe	269	275	176	176	246	310	98	100	155	159	103	115	176	190	274	280	346	348	102	124	223	223	179	179	163	163	186	192	178	290	0	0	0	0	0	0	0	0	0	0	0	0	0	0	0	0	0	0
LeaWhe163	LeaWhe	269	273	202	210	246	270	94	100	143	143	115	135	176	176	280	280	368	370	104	104	221	223	179	179	163	165	182	186	214	254	0	0	0	0	0	0	0	0	0	0	0	0	0	0	0	0	0	0
LeaWhe164	LeaWhe	275	281	194	196	246	278	100	100	143	147	105	133	178	186	274	278	334	334	116	120	223	223	179	189	163	165	170	192	178	178	0	0	0	0	0	0	0	0	0	0	0	0	0	0	0	0	0	0
LeaWhe165	LeaWhe	261	289	194	196	246	278	98	98	143	147	105	115	176	196	286	290	334	368	116	122	221	229	179	181	155	163	192	196	250	258	303	303	109	117	271	275	330	330	121	141	0	0	0	0	0	0	0	0
LeaWhe166	LeaWhe	317	317	196	208	242	302	92	100	143	143	105	137	176	176	280	280	334	348	108	120	221	223	179	179	163	163	192	192	250	274	267	269	123	125	0	0	0	0	141	145	0	0	0	0	0	0	0	0
LeaWhe167	LeaWhe	275	291	176	206	242	306	98	100	147	147	103	115	176	182	278	286	348	370	108	120	221	223	179	179	163	163	182	182	214	270	303	303	113	117	271	281	330	330	125	129	0	0	0	0	0	0	0	0
LeaWhe168	LeaWhe	281	285	196	212	242	278	98	98	155	157	105	115	176	176	270	286	334	358	104	116	221	223	179	181	165	165	192	192	250	254	0	0	0	0	0	0	0	0	0	0	0	0	0	0	0	0	0	0
LeaWhe169	LeaWhe	233	249	202	202	234	242	100	100	147	147	105	115	178	178	280	280	362	364	120	120	223	223	175	189	155	163	186	192	254	270	0	0	0	0	0	0	0	0	0	0	0	0	0	0	0	0	0	0
LeaWhe170	LeaWhe	239	245	176	202	242	298	94	100	147	147	115	137	176	182	280	286	336	370	108	116	221	223	179	189	163	163	192	192	178	208	0	0	0	0	0	0	0	0	0	0	0	0	0	0	0	0	0	0
LeaWhe171	LeaWhe	251	259	176	206	226	242	94	106	157	157	103	115	178	180	286	294	364	364	116	116	221	221	179	179	163	163	186	192	208	274	0	0	0	0	0	0	0	0	0	0	0	0	0	0	0	0	0	0
LeaWhe172	LeaWhe	269	269	194	208	278	298	98	98	143	159	135	137	178	186	278	278	348	370	108	116	223	223	175	181	155	163	192	192	178	278	331	339	121	121	277	281	328	330	125	143	0	0	0	0	0	0	0	0
LeaWhe173	LeaWhe	289	295	196	206	246	306	94	98	147	147	105	105	196	196	270	280	324	346	116	120	221	223	175	179	159	163	186	192	254	258	0	0	0	0	0	0	0	0	0	0	0	0	0	0	0	0	0	0
LeaWhe174	LeaWhe	241	289	196	206	242	270	94	98	143	147	115	133	176	198	270	278	332	346	104	116	221	223	179	179	163	163	182	192	250	290	0	0	0	0	0	0	0	0	0	0	0	0	0	0	0	0	0	0
LeaWhe175	LeaWhe	257	257	196	206	226	286	92	94	143	155	105	135	186	186	280	280	364	374	104	116	223	229	175	179	155	163	192	192	246	250	0	0	0	0	0	0	0	0	0	0	0	0	0	0	0	0	0	0
LeaWhe176	LeaWhe	253	269	176	176	286	306	94	104	143	147	105	115	196	196	278	286	334	364	116	118	221	221	179	179	155	163	186	192	214	262	0	0	0	0	0	0	0	0	0	0	0	0	0	0	0	0	0	0
LeaWhe177	LeaWhe	261	289	176	200	234	318	98	98	147	159	103	105	178	196	270	286	334	364	120	120	223	223	179	183	163	165	186	186	214	250	0	0	0	0	0	0	0	0	0	0	0	0	0	0	0	0	0	0
LeaWhe178	LeaWhe	253	269	202	206	242	274	94	94	147	147	133	133	178	178	278	280	334	368	104	116	223	223	179	179	155	155	182	192	232	302	0	0	0	0	0	0	0	0	0	0	0	0	0	0	0	0	0	0
LeaWhe179	LeaWhe	259	263	202	210	234	266	94	94	147	147	105	115	196	196	278	278	324	358	104	116	223	229	179	179	163	163	186	186	220	310	0	0	0	0	0	0	0	0	0	0	0	0	0	0	0	0	0	0
LeaWhe180	LeaWhe	269	275	196	196	242	306	94	94	143	157	103	129	178	186	270	278	340	370	104	108	221	223	179	181	163	165	182	192	210	246	0	0	0	0	0	0	0	0	0	0	0	0	0	0	0	0	0	0
LeaWhe181	LeaWhe	273	279	196	202	226	318	94	94	143	147	115	133	186	196	278	280	334	364	116	118	223	223	181	181	155	159	182	192	216	254	0	0	0	0	0	0	0	0	0	0	0	0	0	0	0	0	0	0
LeaWhe182	LeaWhe	241	261	198	198	246	306	94	98	147	159	105	111	178	180	278	280	334	348	102	108	223	229	179	181	155	163	192	192	224	238	0	0	0	0	0	0	0	0	0	0	0	0	0	0	0	0	0	0
LeaWhe183	LeaWhe	267	285	202	206	242	266	94	94	143	147	137	137	182	186	278	280	334	348	116	120	223	223	179	179	163	163	186	192	258	270	0	0	0	0	0	0	0	0	0	0	0	0	0	0	0	0	0	0
LeaWhe184	LeaWhe	261	267	176	202	246	246	92	98	147	159	115	133	196	196	278	280	334	372	102	120	221	221	179	181	163	163	192	192	238	266	0	0	0	0	0	0	0	0	0	0	0	0	0	0	0	0	0	0
LeaWhe185	LeaWhe	265	315	176	206	226	286	94	98	143	147	103	105	196	196	270	286	348	368	104	118	221	223	179	179	165	165	186	186	216	224	0	0	0	0	0	0	0	0	0	0	0	0	0	0	0	0	0	0
LeaSta100	LeaSta	261	275	194	202	242	302	94	98	147	159	105	133	196	196	278	286	334	348	116	120	223	223	179	181	155	155	192	192	214	290	0	0	0	0	0	0	0	0	0	0	0	0	0	0	0	0	0	0
LeaSta101	LeaSta	241	249	196	196	278	318	98	98	147	147	105	133	176	186	270	284	338	364	116	122	221	223	175	179	157	163	182	186	194	214	0	0	0	0	0	0	0	0	0	0	0	0	0	0	0	0	0	0
LeaSta102	LeaSta	249	263	202	202	242	274	94	94	147	147	103	105	178	196	274	284	324	348	116	116	223	223	179	181	163	163	182	186	208	216	0	0	0	0	0	0	0	0	0	0	0	0	0	0	0	0	0	0
LeaSta103	LeaSta	249	281	196	212	278	286	94	94	147	155	105	133	196	196	270	284	346	364	116	128	221	223	179	181	155	163	186	186	178	274	0	0	0	0	0	0	0	0	0	0	0	0	0	0	0	0	0	0
LeaSta104	LeaSta	251	275	176	202	286	306	92	98	143	159	115	133	204	206	268	288	0	0	106	112	0	0	191	191	0	0	188	204	208	258	0	0	101	101	0	0	0	0	125	153	0	0	0	0	0	0	0	0
LeaSta105	LeaSta	253	285	202	202	242	286	98	100	143	143	133	137	176	178	278	286	370	370	116	118	223	229	179	181	163	163	192	192	178	214	0	0	0	0	0	0	0	0	0	0	0	0	0	0	0	0	0	0
LeaSta106	LeaSta	269	277	202	212	226	278	94	100	143	155	103	133	176	196	274	280	334	374	108	114	223	223	179	181	155	155	186	192	178	262	0	0	0	0	0	0	0	0	0	0	0	0	0	0	0	0	0	0
LeaSta107	LeaSta	253	267	176	202	242	286	94	98	143	157	105	135	178	196	270	286	334	358	104	120	221	221	179	181	159	163	186	192	216	254	0	0	0	0	0	0	0	0	0	0	0	0	0	0	0	0	0	0
LeaSta108	LeaSta	241	275	196	202	242	246	92	98	143	147	103	137	178	196	278	282	348	364	116	116	221	221	179	179	155	163	192	178	212	262	0	0	0	0	0	0	0	0	0	0	0	0	0	0	0	0	0	0
LeaSta109	LeaSta	285	297	176	202	246	278	92	92	147	147	105	137	178	196	270	274	334	374	116	120	223	223	179	181	159	163	192	192	258	278	0	0	0	0	0	0	0	0	0	0	0	0	0	0	0	0	0	0
LeaSta110	LeaSta	253	285	196	206	246	278	94	98	147	147	103	139	176	196	286	290	334	376	120	124	223	223	179	179	155	165	192	192	250	266	0	0	0	0	0	0	0	0	0	0	0	0	0	0	0	0	0	0
LeaSta111	LeaSta	241	255	202	206	242	246	92	94	147	157	105	115	180	186	270	278	334	374	104	116	221	223	181	181	155	161	192	192	208	214	0	0	0	0	0	0	0	0	0	0	0	0	0	0	0	0	0	0
LeaSta112	LeaSta	279	325	202	206	242	246	94	98	147	157	133	137	176	178	278	280	348	358	108	116	223	223	179	181	163	163	186	192	258	282	289	309	121	121	271	275	330	342	141	153	0	0	0	0	0	0	0	0
LeaSta113	LeaSta	241	261	176	202	278	282	94	98	143	147	103	115	178	196	270	280	346	370	104	104	221	223	179	179	163	163	192	192	208	282	0	0	0	0	0	0	0	0	0	0	0	0	0	0	0	0	0	0
LeaSta114	LeaSta	241	275	176	176	242	246	92	94	147	147	105	133	176	196	270	282	348	348	104	116	221	223	179	181	155	163	182	192	246	266	0	0	0	0	0	0	0	0	0	0	0	0	0	0	0	0	0	0
LeaSta115	LeaSta	241	263	176	206	226	274	94	98	147	147	103	115	178	196	278	278	364	368	120	120	221	223	175	181	163	163	192	192	266	270	0	0	0	0	0	0	0	0	0	0	0	0	0	0	0	0	0	0
LeaSta116	LeaSta	269	271	206	212	282	286	98	100	147	147	103	133	186	196	286	286	334	370	102	116	221	223	179	181	163	163	192	192	270	310	0	0	0	0	0	0	0	0	0	0	0	0	0	0	0	0	0	0
LeaSta117	LeaSta	241	261	202	206	242	322	94	96	143	155	103	105	176	178	278	282	368	374	108	116	223	229	179	183	163	163	182	192	232	242	0	0	0	0	0	0	0	0	0	0	0	0	0	0	0	0	0	0
LeaSta118	LeaSta	275	275	206	206	242	318	94	98	143	143	105	113	176	178	278	286	348	364	104	116	223	229	175	181	163	163	182	192	178	258	0	0	0	0	0	0	0	0	0	0	0	0	0	0	0	0	0	0
LeaSta119	LeaSta	249	259	202	210	270	286	92	92	143	147	115	133	178	178	270	278	368	368	116	116	223	223	179	179	163	163	192	192	228	278	285	285	109	109	271	273	326	340	125	147	0	0	0	0	0	0	0	0
LeaSta120	LeaSta	273	277	202	202	242	242	92	92	143	147	105	105	178	196	278	280	348	368	116	116	221	221	179	181	157	163	192	192	270	278	283	283	109	121	271	277	330	340	141	141	0	0	0	0	0	0	0	0
LeaSta121	LeaSta	249	293	176	202	246	246	98	102	147	147	103	105	178	182	274	282	324	364	116	128	221	221	179	179	155	163	186	192	212	290	0	0	0	0	0	0	0	0	0	0	0	0	0	0	0	0	0	0
LeaSta122	LeaSta	241	325	202	206	242	302	92	94	147	147	103	115	176	182	270	286	346	368	116	116	221	223	179	179	155	165	182	192	178	258	0	0	0	0	0	0	0	0	0	0	0	0	0	0	0	0	0	0
LeaSta123	LeaSta	241	251	202	206	242	242	92	94	147	147	103	115	190	196	270	286	336	368	108	120	223	223	179	179	163	163	192	192	178	254	0	0	0	0	0	0	0	0	0	0	0	0	0	0	0	0	0	0
LeaSta124	LeaSta	245	289	194	202	242	246	92	94	143	143	113	133	190	196	278	286	324	338	116	120	223	223	179	179	155	163	192	192	216	220	0	0	0	0	0	0	0	0	0	0	0	0	0	0	0	0	0	0
LeaSta125	LeaSta	251	297	176	212	242	274	100	102	147	147	105	133	178	196	270	286	348	348	108	120	221	229	179	179	163	165	186	192	250	258	0	0	0	0	0	0	0	0	0	0	0	0	0	0	0	0	0	0
LeaSta126	LeaSta	251	277	176	202	246	246	94	98	147	147	103	105	196	196	278	282	338	348	116	120	221	221	175	179	163	163	186	192	220	274	0	0	0	0	0	0	0	0	0	0	0	0	0	0	0	0	0	0
LeaSta127	LeaSta	237	241	202	206	226	242	92	100	147	147	103	105	178	186	270	278	334	348	104	116	221	223	175	179	163	163	186	192	250	258	0	0	0	0	0	0	0	0	0	0	0	0	0	0	0	0	0	0
LeaSta128	LeaSta	241	249	202	202	226	270	94	98	147	147	105	113	196	196	270	278	268	334	120	120	221	223	179	181	163	163	178	192	182	266	0	0	0	0	0	0	0	0	0	0	0	0	0	0	0	0	0	0
LeaSta129	LeaSta	265	301	202	202	242	302	94	98	143	147	105	113	186	196	280	284	348	350	102	118	221	223	179	181	163	163	182	186	216	258	0	0	0	0	0	0	0	0	0	0	0	0	0	0	0	0	0	0
LeaSta130	LeaSta	241	253	202	202	246	270	98	98	147	147	103	113	196	196	278	282	334	368	120	124	221	221	175	175	163	163	186	192	216	228	0	0	0	0	0	0	0	0	0	0	0	0	0	0	0	0	0	0
StoBri300	StoBri	241	241	202	206	242	270	98	100	147	177	105	133	186	186	270	286	336	364	116	116	221	223	179	181	163	163	182	182	254	258	0	0	0	0	0	0	0	0	0	0	0	0	0	0	0	0	0	0
StoBri301	StoBri	253	263	196	202	242	242	92	94	143	147	105	133	176	176	270	280	356	364	102	116	221	223	179	181	163	163	186	192	212	214	0	0	0	0	0	0	0	0	0	0	0	0	0	0	0	0	0	0
StoBri302	StoBri	249	261	206	206	270	302	98	102	143	161	133	133	186	186	280	280	334	372	116	120	223	223	179	181	163	163	186	186	178	208	0	0	0	0	0	0	0	0	0	0	0	0	0	0	0	0	0	0
StoBri303	StoBri	249	249	202	212	242	242	98	98	147	159	133	133	176	180	278	286	348	348	102	104	223	223	179	189	163	163	182	186	204	254	0	0	0	0	0	0	0	0	0	0	0	0	0	0	0	0	0	0
StoBri304	StoBri	249	297	206	206	270	278	98	98	147	159	133	133	178	182	270	280	334	358	108	116	221	223	179	181	163	163	186	192	220	270	0	0	0	0	0	0	0	0	0	0	0	0	0	0	0	0	0	0
StoBri305	StoBri	269	273	206	212	234	242	92	98	147	147	103	115	186	196	270	286	334	364	120	120	223	223	181	189	159	163	186	192	182	208	287	287	107	117	275	275	326	330	139	143	0	0	0	0	0	0	0	0
StoBri306	StoBri	251	269	176	212	242	242	94	98	143	147	103	133	178	186	280	286	366	366	116	116	221	223	179	179	163	163	186	186	208	208	309	317	107	117	271	281	336	336	143	151	0	0	0	0	0	0	0	0
StoBri307	StoBri	253	257	202	206	302	306	94	100	147	147	103	115	176	196	270	280	350	370	116	116	221	223	175	179	155	163	186	192	178	214	313	313	107	107	277	281	336	336	149	157	0	0	0	0	0	0	0	0
StoBri308	StoBri	241	261	202	208	242	306	92	94	143	143	115	133	178	196	280	288	334	370	104	116	221	221	181	181	155	163	192	192	216	282	0	0	0	0	0	0	0	0	0	0	0	0	0	0	0	0	0	0
StoBri309	StoBri	249	265	202	206	266	298	98	98	147	155	133	133	178	196	278	280	348	348	102	120	223	223	179	179	155	155	186	186	182	214	287	287	109	113	277	277	326	330	125	151	0	0	0	0	0	0	0	0
StoBri310	StoBri	253	259	176	206	242	302	94	98	147	147	133	135	176	178	270	270	334	348	108	120	223	223	179	181	163	165	186	192	234	278	313	313	117	123	275	283	330	336	125	143	0	0	0	0	0	0	0	0
StoBri311	StoBri	301	309	206	206	242	278	100	100	143	147	105	105	176	186	270	282	334	370	104	104	221	223	181	181	163	163	186	186	182	208	273	285	117	121	271	283	336	336	143	157	0	0	0	0	0	0	0	0
StoBri312	StoBri	257	297	194	206	226	226	92	92	143	143	103	105	178	198	270	280	334	364	116	120	221	223	179	189	163	163	192	196	182	220	313	313	109	117	277	281	326	330	125	125	0	0	0	0	0	0	0	0
StoBri313	StoBri	259	293	196	208	242	250	94	100	147	157	133	133	196	196	278	288	334	368	104	116	223	223	179	181	163	163	192	192	0	0	0	0	109	121	277	279	330	336	157	157	0	0	0	0	0	0	340	366
StoBri314	StoBri	285	293	202	206	242	242	94	100	147	147	103	103	176	178	280	284	350	360	100	104	221	223	179	189	155	163	186	192	0	0	0	0	117	117	271	277	336	336	125	139	0	0	0	0	0	0	328	390
StoBri315	StoBri	249	249	206	206	242	242	98	102	147	147	103	133	176	176	284	286	334	334	108	120	221	221	179	181	155	163	192	192	0	0	0	0	107	121	271	275	330	336	145	157	0	0	0	0	0	0	390	390
StoBri316	StoBri	241	259	200	206	242	242	92	92	147	147	103	115	176	196	270	282	348	348	120	120	223	229	179	179	163	163	182	192	0	0	0	0	121	123	277	283	326	336	125	143	0	0	0	0	0	0	346	388
StoBri317	StoBri	265	307	196	202	242	242	98	100	143	147	133	133	186	196	278	286	332	374	104	116	221	223	181	189	163	163	186	192	230	236	0	0	119	121	271	281	336	336	141	157	0	0	0	0	0	0	364	390
StoBri318	StoBri	245	249	202	206	242	242	98	100	147	147	133	133	178	182	270	286	350	366	104	104	221	221	179	181	163	165	186	192	178	258	0	0	117	121	275	277	336	336	125	157	0	0	0	0	0	0	340	346
StoBri319	StoBri	261	265	202	202	238	242	92	98	147	161	103	103	176	196	278	278	346	364	116	116	221	229	175	179	163	163	182	192	208	278	0	0	119	121	271	271	330	342	0	0	0	0	0	0	0	0	370	390
StoBri320	StoBri	241	283	206	206	246	302	98	98	143	147	105	115	176	176	278	282	348	374	116	120	221	223	179	189	161	163	186	186	270	270	0	0	121	121	271	283	326	336	143	157	0	0	0	0	0	0	340	346
StoBri321	StoBri	277	289	196	206	242	242	92	98	143	147	133	133	178	180	280	286	368	368	102	116	223	223	179	181	163	163	182	192	302	216	0	0	107	117	281	281	330	336	125	157	0	0	0	0	0	0	340	340
StoBri322	StoBri	257	269	202	202	278	306	94	100	143	159	115	115	178	180	278	286	334	348	120	122	221	223	179	189	163	163	192	192	250	254	0	0	107	121	277	281	336	336	143	143	0	0	0	0	0	0	346	346
StoBri323	StoBri	257	275	202	202	242	270	92	98	143	143	103	133	180	186	278	284	350	370	108	116	221	223	175	179	163	163	186	192	214	216	0	0	117	117	271	271	330	336	125	125	0	0	0	0	0	0	346	390
StoBri324	StoBri	241	277	202	202	242	302	98	100	147	147	105	131	186	186	278	280	336	360	112	116	221	223	179	189	155	163	182	186	178	204	0	0	119	121	277	277	326	332	139	129	0	0	0	0	0	0	348	390
StoBri325	StoBri	285	285	196	206	242	242	94	94	143	147	103	103	176	176	280	286	324	350	116	116	221	223	175	181	163	163	182	192	208	246	0	0	109	113	271	275	330	336	141	143	0	0	0	0	0	0	388	384
StoBri326	StoBri	251	285	194	206	274	294	92	98	143	143	103	133	176	176	276	280	324	360	116	116	223	223	175	189	155	155	182	182	178	178	0	0	111	117	271	275	330	336	139	159	0	0	0	0	0	0	340	390
StoBri327	StoBri	241	271	196	206	242	294	94	94	147	161	133	133	196	196	280	280	348	348	120	120	221	223	179	189	155	165	186	192	178	178	0	0	121	121	277	281	336	336	125	125	0	0	0	0	0	0	344	390
StoBri328	StoBri	273	297	202	202	242	242	92	94	143	147	103	133	186	186	270	284	334	334	116	116	221	223	175	179	155	163	186	192	0	0	0	0	117	121	281	283	336	336	125	139	0	0	0	0	0	0	390	390
StoBri329	StoBri	241	313	202	206	226	294	94	98	143	147	105	133	176	178	280	286	348	348	108	116	221	223	179	179	163	163	182	186	182	278	0	0	107	117	281	281	336	336	141	151	0	0	0	0	0	0	346	390
StoBri330	StoBri	249	253	194	206	242	242	94	98	147	147	105	133	178	196	270	286	346	346	108	116	223	223	179	179	157	163	192	192	216	258	0	0	107	121	271	277	336	336	145	149	0	0	0	0	0	0	340	346
StoBri331	StoBri	249	257	176	206	234	242	92	92	143	147	103	103	178	196	270	278	356	364	116	116	223	223	175	179	163	163	188	192	182	182	0	0	109	113	271	271	330	330	0	0	0	0	0	0	0	0	370	390
StoBri332	StoBri	249	251	196	206	290	306	92	98	147	163	115	141	182	196	270	270	348	348	116	116	223	223	0	0	155	163	186	186	250	282	0	0	0	0	0	0	0	0	141	157	0	0	0	0	0	0	0	0
StoBri333	StoBri	241	249	206	210	242	242	92	94	143	143	103	103	180	186	286	290	336	360	104	116	223	223	179	181	155	163	184	190	208	208	0	0	121	121	271	283	330	336	157	161	0	0	0	0	0	0	340	340
StoBri334	StoBri	261	285	202	206	234	306	94	98	143	159	103	133	176	176	278	280	334	364	104	116	223	229	179	179	155	163	186	192	178	262	287	317	107	117	271	287	330	336	0	0	0	0	0	0	0	0	0	0
StoBri335	StoBri	285	297	194	202	242	242	94	98	143	147	103	133	186	188	270	270	332	334	116	116	221	223	175	179	163	163	186	186	214	230	299	335	117	117	277	283	330	330	125	139	0	0	0	0	0	0	0	0
StoBri336	StoBri	251	251	202	206	242	278	94	100	143	159	103	105	178	196	278	286	364	364	116	116	221	223	175	179	163	163	186	192	204	266	307	329	117	121	271	281	328	336	125	143	0	0	0	0	0	0	0	0
StoBri337	StoBri	249	257	0	0	242	306	94	100	143	147	0	0	176	186	280	286	366	370	108	116	221	223	179	181	163	163	186	192	214	208	0	0	107	117	271	275	336	336	0	0	0	0	0	0	0	0	340	340
StoBri338	StoBri	281	297	176	206	242	242	98	100	147	147	103	105	178	196	270	280	348	348	116	120	223	229	179	181	163	163	182	192	216	278	0	0	121	121	281	283	336	336	141	159	0	0	0	0	0	0	390	390
StoBri339	StoBri	241	273	194	194	242	262	92	100	143	147	115	133	196	196	278	278	334	348	116	124	221	221	179	179	155	163	186	186	208	216	0	0	113	117	271	271	326	328	141	145	0	0	0	0	0	0	340	346
StoBri340	StoBri	241	241	206	206	226	242	92	98	147	147	115	133	180	196	270	278	348	368	116	116	221	223	179	179	155	163	192	192	168	168	0	0	117	117	277	277	330	330	121	141	0	0	0	0	0	0	340	350
StoBri341	StoBri	249	275	202	206	270	278	100	100	143	147	0	0	176	196	270	286	334	348	116	116	221	233	179	181	155	155	182	192	182	182	0	0	109	121	271	271	330	332	125	157	0	0	0	0	0	0	340	390
StoBri342	StoBri	249	257	202	206	242	282	94	100	143	147	103	103	176	178	278	280	332	348	120	120	221	223	175	179	163	163	192	192	182	258	0	0	117	121	271	283	336	336	125	141	0	0	0	0	0	0	394	390
StoBri343	StoBri	271	279	196	202	242	290	100	100	147	147	103	105	176	180	280	286	334	364	104	104	223	223	179	189	163	165	186	192	208	270	0	0	117	121	281	281	330	336	139	143	0	0	0	0	0	0	328	340
StoBri344	StoBri	249	285	202	202	242	242	92	98	143	143	115	133	178	186	270	280	348	364	116	116	223	223	179	181	155	163	186	192	270	270	0	0	121	121	271	275	326	336	121	141	0	0	0	0	0	0	328	340
StoBri345	StoBri	249	273	206	208	270	278	92	92	143	159	103	133	176	176	270	286	370	374	102	108	221	223	179	179	163	165	186	192	178	182	285	337	121	121	271	277	330	336	125	141	0	0	0	0	0	0	0	0
StoBri346	StoBri	237	301	202	206	282	286	92	94	147	155	103	133	186	186	270	270	366	370	104	116	223	223	179	181	163	163	186	192	178	262	0	0	109	121	281	281	326	332	141	143	0	0	0	0	0	0	340	370
StoBri347	StoBri	257	281	196	212	226	242	98	98	143	143	103	105	196	196	280	280	348	348	104	116	223	223	179	179	159	163	182	192	216	280	313	329	107	117	271	271	330	336	125	143	0	0	0	0	0	0	0	0
StoBri348	StoBri	265	275	206	206	242	314	98	98	147	147	105	115	178	196	270	286	334	366	0	0	221	229	181	189	163	165	182	192	178	220	287	313	107	121	271	281	326	326	145	157	0	0	0	0	0	0	0	0
StoBri349	StoBri	249	257	206	206	286	310	92	94	143	147	105	137	176	196	270	270	348	368	104	116	221	221	179	181	163	165	180	184	220	250	0	0	121	121	271	285	330	336	125	151	0	0	0	0	0	0	344	390
StoBri350	StoBri	261	289	176	202	242	242	98	98	147	147	103	133	176	196	280	280	324	348	104	120	221	223	179	181	163	163	186	192	178	258	0	0	0	0	0	0	0	0	0	0	0	0	0	0	0	0	0	0
StoBri351	StoBri	279	279	194	212	238	242	96	98	143	147	103	133	176	186	270	280	334	368	108	122	221	223	179	179	155	163	170	186	208	216	0	0	0	0	0	0	0	0	0	0	0	0	0	0	0	0	0	0
StoTed1	StoTed	269	285	202	202	234	302	94	98	143	147	103	105	180	186	280	280	370	410	116	116	221	223	179	187	155	163	182	186	214	278	287	287	117	121	271	275	326	326	125	139	0	0	0	0	0	0	0	0
StoTed2	StoTed	265	289	176	206	242	242	98	108	143	147	103	133	176	180	270	290	348	366	116	116	221	223	175	181	163	167	186	192	0	0	383	385	117	121	271	287	328	328	125	125	0	0	0	0	0	0	358	372
StoTed3	StoTed	273	285	194	196	242	242	98	98	143	147	103	105	196	196	270	270	364	368	108	116	223	229	179	181	155	163	192	192	214	278	285	285	117	121	271	277	330	332	157	157	0	0	0	0	0	0	0	0
StoTed4	StoTed	269	269	206	206	242	302	94	94	147	147	133	133	176	178	270	280	346	348	102	116	221	225	179	179	161	163	182	186	220	262	313	313	109	121	271	277	330	336	141	143	0	0	0	0	0	0	0	0
StoTed5	StoTed	249	273	206	210	242	242	98	98	147	147	115	115	176	178	280	286	348	350	116	116	221	223	179	179	163	165	186	192	0	0	0	0	113	121	271	275	330	336	141	143	0	0	0	0	0	0	0	0
StoTed6	StoTed	245	285	194	212	242	242	94	100	147	159	105	133	178	188	270	278	334	370	116	116	221	223	179	179	155	163	188	192	182	216	0	0	109	121	271	271	328	330	141	143	0	0	0	0	0	0	0	0
StoTed7	StoTed	249	289	196	202	242	306	92	98	143	147	133	133	176	196	284	286	332	366	116	124	221	223	175	179	163	165	192	192	178	212	327	329	107	121	271	275	328	330	125	125	0	0	0	0	0	0	0	0
StoTed8	StoTed	245	293	186	194	306	306	92	102	147	147	133	133	176	196	270	280	334	364	116	118	221	223	179	179	163	163	186	192	182	214	341	343	117	121	271	281	330	336	125	125	0	0	0	0	0	0	0	0
StoTed9	StoTed	245	249	202	202	246	322	98	98	147	147	103	103	176	186	270	286	346	364	116	116	223	223	179	189	163	163	186	192	178	214	341	343	109	117	271	277	330	330	125	139	0	0	0	0	0	0	0	0
StoTed10	StoTed	293	297	194	202	226	302	98	98	147	155	103	107	176	176	276	278	348	360	116	122	221	223	179	181	163	163	186	192	208	262	0	0	109	117	271	271	330	336	157	157	0	0	0	0	0	0	0	0
StoTed11	StoTed	249	301	206	206	270	298	92	92	147	147	103	133	176	176	276	278	348	364	116	116	223	223	175	181	163	165	182	192	216	262	285	285	121	121	281	293	330	336	125	125	0	0	0	0	0	0	340	390
StoTed12	StoTed	249	289	194	206	226	278	92	94	143	147	103	137	178	178	270	280	332	348	108	108	223	223	179	179	163	163	186	192	178	218	0	0	117	121	271	283	326	330	125	125	0	0	0	0	0	0	346	392
StoTed13	StoTed	249	261	202	206	242	274	98	98	143	147	133	133	188	196	270	274	348	370	116	116	221	223	179	179	155	163	186	186	208	290	0	0	121	121	277	279	336	342	125	125	0	0	0	0	0	0	348	358
StoTed14	StoTed	271	283	196	202	270	314	98	100	147	147	103	107	198	198	270	278	274	348	104	108	221	221	179	179	163	163	186	192	214	218	0	0	111	117	271	283	336	336	125	125	0	0	0	0	0	0	328	344
StoTed15	StoTed	0	0	202	202	0	0	100	102	0	0	133	133	178	180	0	0	368	370	116	120	221	221	179	179	163	163	186	186	0	0	0	0	119	119	287	287	336	336	125	157	0	0	0	0	0	0	328	364
StoTed16	StoTed	249	313	196	206	242	270	94	100	147	147	103	133	186	196	270	280	334	348	116	120	221	223	179	189	163	163	186	186	208	266	0	0	107	121	271	275	328	336	125	139	0	0	0	0	0	0	340	370
StoTed17	StoTed	253	277	202	210	242	270	98	100	147	147	103	103	186	196	286	296	334	348	102	108	223	223	179	179	163	163	170	186	178	258	0	0	109	113	283	283	336	346	125	157	0	0	0	0	0	0	390	390
StoTed18	StoTed	241	277	194	202	270	286	92	100	147	147	103	103	176	176	278	286	348	348	116	116	221	223	179	179	163	163	182	186	178	208	0	0	117	117	277	277	336	336	125	125	0	0	0	0	0	0	348	394
StoTed19	StoTed	267	273	202	202	274	278	92	94	143	147	105	133	182	186	282	286	334	348	116	116	221	223	175	179	163	163	182	186	208	254	0	0	117	117	271	281	336	336	125	139	0	0	0	0	0	0	328	370
StoTed20	StoTed	273	313	186	202	242	298	94	98	143	147	131	133	176	180	286	286	360	370	102	116	221	223	179	179	155	163	192	192	208	216	0	0	121	121	271	275	340	340	137	141	0	0	0	0	0	0	378	390
StoTed21	StoTed	249	317	176	206	242	242	98	100	143	147	115	131	178	196	270	280	348	374	108	122	223	223	179	179	155	163	186	192	0	0	0	0	121	121	271	277	336	336	121	157	0	0	0	0	0	0	346	346
StoTed22	StoTed	241	249	194	202	242	278	92	100	147	161	103	115	178	196	280	286	332	352	116	120	223	223	175	189	163	163	186	192	258	258	0	0	121	121	271	283	336	336	139	139	0	0	0	0	0	0	328	344
StoTed23	StoTed	241	249	194	202	242	286	98	100	143	143	103	137	176	196	270	270	334	364	116	120	223	223	175	179	155	163	186	186	0	0	0	0	121	121	271	283	330	336	125	125	0	0	0	0	0	0	350	390
StoTed24	StoTed	273	285	206	212	242	246	98	98	143	147	115	133	0	0	0	0	364	372	102	116	223	223	179	179	163	163	192	178	208	216	0	0	117	121	271	271	336	336	143	157	0	0	0	0	0	0	340	346
StoTed25	StoTed	249	285	202	206	286	318	92	100	143	147	103	115	178	196	270	270	334	348	108	116	221	223	179	179	163	163	192	192	216	266	0	0	117	121	271	271	326	336	125	143	0	0	0	0	0	0	328	366
StoTed26	StoTed	273	277	202	202	226	226	98	102	143	161	103	133	178	178	274	286	348	376	116	116	223	223	175	179	163	163	186	192	208	236	285	285	117	117	271	283	336	336	121	145	0	0	0	0	0	0	346	364
StoTed27	StoTed	249	249	202	206	242	286	92	92	143	147	105	133	176	176	282	284	348	350	116	116	221	221	179	189	163	165	188	192	178	232	283	283	117	117	271	279	336	336	125	143	0	0	0	0	0	0	0	0
StoTed28	StoTed	257	265	202	212	242	274	94	98	143	147	103	133	184	196	278	280	334	374	108	116	221	223	175	179	155	163	192	192	178	230	309	313	109	117	277	281	330	330	125	157	0	0	0	0	0	0	0	0
StoTed29	StoTed	259	259	202	206	302	322	92	98	147	147	105	133	176	178	270	270	332	336	116	116	223	229	175	175	163	165	182	192	208	218	0	0	109	121	271	283	336	336	125	143	0	0	0	0	0	0	346	390
StoTed30	StoTed	259	265	206	206	242	242	92	100	143	147	115	133	176	188	280	280	348	368	120	120	223	223	175	181	155	163	192	192	208	208	0	0	119	121	275	277	326	330	125	157	0	0	0	0	0	0	0	0
GadCas42	GadCas	261	261	196	206	0	0	100	100	0	0	133	135	186	190	270	270	334	334	116	122	221	223	175	175	155	163	186	192	0	0	0	0	0	0	0	0	0	0	0	0	0	0	0	0	0	0	0	0
GadCas43	GadCas	239	253	206	212	0	0	0	0	153	159	105	133	178	196	278	286	348	370	116	116	223	229	175	179	155	163	186	188	310	260	0	0	0	0	0	0	0	0	0	0	0	0	0	0	0	0	0	0
GadCas44	GadCas	0	0	176	196	0	0	92	102	0	0	133	133	186	196	280	286	348	348	104	116	223	229	175	179	163	163	182	192	270	274	0	0	0	0	0	0	0	0	0	0	0	0	0	0	0	0	0	0
GadCas45	GadCas	249	273	194	206	282	286	92	100	143	147	105	133	176	180	280	280	334	378	116	116	223	233	179	181	163	163	186	186	220	286	0	0	0	0	0	0	0	0	0	0	0	0	0	0	0	0	0	0
GadCas46	GadCas	273	275	196	202	242	306	94	100	143	147	115	133	176	182	280	286	364	364	120	124	223	223	175	179	163	163	186	192	214	262	0	0	0	0	0	0	0	0	0	0	0	0	0	0	0	0	0	0
GadCas47	GadCas	249	271	206	210	242	306	92	98	143	147	105	133	176	186	286	286	324	364	108	116	223	223	179	179	159	165	186	186	208	212	0	0	0	0	0	0	0	0	0	0	0	0	0	0	0	0	0	0
GadCas48	GadCas	273	297	202	202	242	306	94	98	157	159	115	133	186	196	270	276	338	348	116	120	221	223	175	179	159	163	182	192	178	274	0	0	107	119	271	283	330	336	125	157	0	0	0	0	0	0	366	382
GadCas49	GadCas	257	261	202	206	270	310	98	102	147	155	105	115	176	182	280	284	334	350	116	120	221	223	181	181	155	159	186	192	208	310	0	0	0	0	0	0	0	0	0	0	0	0	0	0	0	0	0	0
GadCas50	GadCas	249	265	0	0	226	282	98	100	143	157	0	0	178	182	280	292	372	372	120	128	223	223	175	179	159	163	186	192	178	274	0	0	0	0	0	0	0	0	0	0	0	0	0	0	0	0	0	0
GadCas51	GadCas	253	313	202	206	270	282	92	100	155	157	105	133	182	182	278	286	370	374	116	116	223	223	179	181	159	163	192	192	212	258	0	0	0	0	0	0	0	0	0	0	0	0	0	0	0	0	0	0
GadCas52	GadCas	257	265	176	194	226	242	102	108	147	147	115	133	176	178	270	274	334	370	108	116	223	223	175	175	163	163	186	192	178	262	0	0	0	0	0	0	0	0	0	0	0	0	0	0	0	0	0	0
GadCas53	GadCas	253	261	0	0	270	322	98	98	147	147	133	133	176	176	270	270	348	364	116	120	221	223	179	179	155	163	186	192	270	294	0	0	0	0	0	0	0	0	0	0	0	0	0	0	0	0	0	0
GadCas54	GadCas	253	257	196	206	226	298	98	98	143	143	103	105	180	182	280	286	360	364	116	118	223	223	179	181	163	163	186	186	238	270	0	0	0	0	0	0	0	0	0	0	0	0	0	0	0	0	0	0
GadCas55	GadCas	239	277	176	206	266	306	100	100	147	155	105	135	176	184	270	290	334	334	108	120	223	229	179	181	155	163	186	192	178	220	0	0	0	0	0	0	0	0	0	0	0	0	0	0	0	0	0	0
GadCas56	GadCas	251	281	206	212	226	242	98	98	147	147	0	0	176	186	284	286	334	334	104	120	223	229	179	181	155	163	186	186	258	270	0	0	111	121	281	283	330	332	149	157	0	0	0	0	0	0	388	388
GadCas57	GadCas	271	281	196	206	242	306	94	98	159	163	103	115	180	182	286	286	368	376	108	116	223	223	175	179	159	163	186	192	266	290	0	0	109	113	271	275	328	336	141	149	0	0	0	0	0	0	344	388
GadCas58	GadCas	273	277	194	206	242	322	94	98	143	143	105	105	176	186	270	278	324	348	120	124	221	229	179	189	163	163	170	186	0	0	0	0	109	109	273	281	326	334	121	143	0	0	0	0	0	0	340	340
GadCas59	GadCas	245	257	176	202	278	282	94	98	147	147	105	133	178	178	270	286	334	370	108	120	223	223	179	181	163	163	192	192	178	216	0	0	0	0	0	0	0	0	0	0	0	0	0	0	0	0	0	0
GadCas60	GadCas	253	261	196	202	242	274	98	102	147	161	105	133	178	178	278	278	348	368	104	108	221	223	179	181	155	163	186	186	270	270	0	0	0	0	0	0	0	0	0	0	0	0	0	0	0	0	0	0
GadCas61	GadCas	249	261	206	210	282	286	94	102	143	147	103	103	182	186	270	278	334	346	120	128	221	233	181	181	163	163	186	186	202	262	0	0	117	121	273	275	330	336	143	143	0	0	0	0	0	0	340	390
GadCas62	GadCas	249	265	176	212	242	270	94	100	143	143	115	133	196	196	270	270	334	350	102	120	223	229	179	179	163	163	186	186	178	266	0	0	0	0	0	0	0	0	0	0	0	0	0	0	0	0	0	0
GadCas63	GadCas	269	277	194	206	298	322	94	100	143	155	103	127	178	204	270	286	334	364	104	120	223	223	181	181	163	163	182	192	200	214	0	0	0	0	0	0	0	0	0	0	0	0	0	0	0	0	0	0
GadCas64	GadCas	253	253	176	212	282	282	94	98	147	157	103	133	176	186	270	280	324	382	116	128	223	223	175	181	163	163	182	280	270	290	0	0	0	0	0	0	0	0	0	0	0	0	0	0	0	0	0	0
GadCas65	GadCas	273	273	206	212	242	242	98	98	147	155	115	133	176	176	270	278	334	364	116	116	221	223	189	189	155	155	186	192	208	274	0	0	0	0	0	0	0	0	0	0	0	0	0	0	0	0	0	0
GadCas66	GadCas	273	277	196	202	306	306	94	98	143	147	103	137	178	196	270	278	340	346	104	116	223	223	179	179	163	163	192	192	214	220	0	0	0	0	0	0	0	0	0	0	0	0	0	0	0	0	0	0
GadCas67	GadCas	261	305	202	206	242	318	98	98	143	147	105	133	178	196	270	278	334	366	116	116	221	221	175	179	163	163	186	186	262	266	0	0	0	0	0	0	0	0	0	0	0	0	0	0	0	0	0	0
GadCas68	GadCas	253	265	202	202	242	282	98	98	143	147	105	133	176	196	280	286	364	370	116	120	223	229	181	181	163	163	182	186	214	254	0	0	0	0	0	0	0	0	0	0	0	0	0	0	0	0	0	0
GadCas69	GadCas	261	277	0	0	226	242	98	98	147	157	105	105	178	186	270	280	348	368	116	116	221	229	175	181	163	163	186	192	216	228	0	0	0	0	0	0	0	0	0	0	0	0	0	0	0	0	0	0
GadCas70	GadCas	245	297	176	196	250	274	92	98	143	155	105	135	176	196	270	278	334	348	120	120	223	223	179	181	159	163	192	192	258	290	0	0	0	0	0	0	0	0	0	0	0	0	0	0	0	0	0	0
GadCas71	GadCas	281	281	196	202	242	306	98	100	147	155	103	105	176	186	278	286	348	374	102	108	223	223	179	181	163	163	186	194	282	302	0	0	0	0	0	0	0	0	0	0	0	0	0	0	0	0	0	0
GadCas72	GadCas	265	269	176	206	278	298	94	102	147	159	103	133	184	186	278	286	334	376	116	120	223	223	179	181	163	163	186	192	220	258	0	0	0	0	0	0	0	0	0	0	0	0	0	0	0	0	0	0
GadCas73	GadCas	265	277	202	202	242	306	98	98	143	147	105	133	176	196	270	286	346	346	104	116	223	223	179	179	163	163	186	192	282	306	0	0	0	0	0	0	0	0	0	0	0	0	0	0	0	0	0	0
GadCas74	GadCas	261	261	196	202	242	298	92	98	143	159	115	133	176	182	278	280	364	368	116	120	221	221	181	181	163	165	182	192	208	212	0	0	0	0	0	0	0	0	0	0	0	0	0	0	0	0	0	0
GadCas75	GadCas	269	305	176	196	250	318	94	94	143	147	133	135	178	196	270	282	324	348	120	128	221	223	175	179	155	163	182	186	228	282	0	0	0	0	0	0	0	0	0	0	0	0	0	0	0	0	0	0
GadCas76	GadCas	273	285	206	206	242	278	94	98	157	157	133	133	182	196	270	290	370	376	108	120	223	223	175	181	163	169	182	186	178	228	0	0	0	0	0	0	0	0	0	0	0	0	0	0	0	0	0	0
GadCas77	GadCas	245	261	196	202	242	242	98	100	155	157	105	133	196	196	278	280	334	374	108	122	221	223	179	181	163	163	186	192	178	212	0	0	0	0	0	0	0	0	0	0	0	0	0	0	0	0	0	0
GadCas78	GadCas	273	277	202	202	242	242	98	102	143	143	103	103	196	196	278	280	338	374	104	122	223	229	175	179	155	163	186	192	220	262	0	0	0	0	0	0	0	0	0	0	0	0	0	0	0	0	0	0
GadCas79	GadCas	249	281	196	206	234	242	94	98	147	147	103	105	178	196	270	270	366	380	108	116	221	223	179	181	163	163	186	186	214	306	0	0	0	0	0	0	0	0	0	0	0	0	0	0	0	0	0	0
GadCas80	GadCas	249	273	0	0	242	306	98	98	143	147	105	105	176	176	280	286	334	334	116	124	223	223	0	0	163	167	182	188	224	262	0	0	0	0	0	0	0	0	0	0	0	0	0	0	0	0	0	0
GadCas81	GadCas	253	261	202	202	314	326	102	102	143	147	115	133	176	176	280	290	334	364	116	120	223	223	175	181	163	163	186	186	228	238	0	0	0	0	0	0	0	0	0	0	0	0	0	0	0	0	0	0
GadCas82	GadCas	239	269	176	194	226	306	98	100	147	147	103	115	180	186	278	280	334	338	104	116	221	223	175	175	155	163	170	192	224	270	0	0	0	0	0	0	0	0	0	0	0	0	0	0	0	0	0	0
GadCas83	GadCas	273	273	176	210	298	302	92	100	143	155	103	115	178	190	280	280	334	374	108	116	223	223	181	181	155	163	186	186	208	258	0	0	0	0	0	0	0	0	0	0	0	0	0	0	0	0	0	0
GadCas84	GadCas	253	333	176	206	242	286	94	98	155	155	105	115	176	196	270	280	364	370	120	122	221	223	179	179	155	163	182	186	220	258	0	0	0	0	0	0	0	0	0	0	0	0	0	0	0	0	0	0
GadCas85	GadCas	259	261	202	208	242	270	92	100	147	147	109	133	196	180	270	290	334	364	108	116	221	223	179	181	163	169	186	192	178	220	0	0	0	0	0	0	0	0	0	0	0	0	0	0	0	0	0	0
GadCas86	GadCas	265	313	202	206	270	282	98	102	147	157	133	133	184	186	270	280	324	324	120	120	223	223	175	179	163	165	186	192	178	258	0	0	0	0	0	0	0	0	0	0	0	0	0	0	0	0	0	0
GadCas87	GadCas	257	293	196	212	242	246	94	102	143	147	105	105	178	182	278	280	350	350	116	118	221	223	175	179	163	163	186	192	302	302	0	0	0	0	0	0	0	0	0	0	0	0	0	0	0	0	0	0
GadCas88	GadCas	257	265	206	206	286	318	94	98	143	155	105	105	184	184	270	284	324	368	116	120	221	229	175	181	163	163	186	192	216	220	0	0	0	0	0	0	0	0	0	0	0	0	0	0	0	0	0	0
GadCas89	GadCas	249	293	202	210	278	298	94	98	147	157	103	105	180	180	270	280	324	360	116	116	223	229	179	181	155	163	170	186	250	266	0	0	0	0	0	0	0	0	0	0	0	0	0	0	0	0	0	0
GadCas90	GadCas	261	293	196	202	242	242	94	98	143	157	105	133	178	186	280	290	360	364	108	120	221	223	175	181	155	163	186	194	258	270	0	0	0	0	0	0	0	0	0	0	0	0	0	0	0	0	0	0
GadCas91	GadCas	257	265	206	206	238	306	94	98	143	147	133	137	176	176	278	278	334	334	120	120	221	223	175	181	163	163	186	186	274	290	0	0	0	0	0	0	0	0	0	0	0	0	0	0	0	0	0	0
GadCas92	GadCas	253	271	196	206	306	306	94	98	143	147	105	105	178	178	280	286	334	366	102	116	223	229	181	181	163	163	192	192	178	224	0	0	0	0	0	0	0	0	0	0	0	0	0	0	0	0	0	0
GadCas93	GadCas	275	305	202	202	250	310	98	98	143	155	105	133	178	196	278	280	346	360	108	124	221	221	175	181	163	167	192	192	250	250	0	0	0	0	0	0	0	0	0	0	0	0	0	0	0	0	0	0
GadCas94	GadCas	265	269	202	206	242	282	98	100	143	157	105	115	178	196	280	286	348	364	104	120	223	223	175	181	163	163	186	186	178	262	0	0	0	0	0	0	0	0	0	0	0	0	0	0	0	0	0	0
GadCas95	GadCas	273	281	176	176	270	286	100	100	143	147	105	113	186	196	278	284	334	348	108	120	223	223	175	179	159	163	186	192	220	260	0	0	0	0	0	0	0	0	0	0	0	0	0	0	0	0	0	0
GadCas96	GadCas	263	271	202	206	226	278	98	98	147	155	105	133	196	196	280	280	334	350	104	120	221	229	179	181	163	163	186	186	214	278	0	0	0	0	0	0	0	0	0	0	0	0	0	0	0	0	0	0
GadCas97	GadCas	273	305	176	196	242	298	94	100	143	147	105	133	196	196	282	286	324	324	108	120	221	221	175	181	155	163	186	192	178	208	313	315	109	121	277	281	326	330	143	143	0	0	0	0	0	0	0	0
KenNor900	KenNor	245	249	176	194	242	278	100	100	143	147	103	133	176	186	278	290	334	334	116	116	223	223	181	181	159	165	186	192	204	286	317	317	107	121	271	277	326	330	0	0	0	0	0	0	0	0	0	0
KenNor901	KenNor	285	325	194	202	246	298	98	98	147	147	105	133	180	196	284	286	352	368	116	116	221	223	179	189	163	163	186	192	208	218	317	337	109	121	275	281	336	336	0	0	0	0	0	0	0	0	0	0
KenNor902	KenNor	253	277	176	176	274	314	92	102	143	147	103	105	180	196	278	286	334	366	116	118	221	223	175	179	163	163	192	192	204	214	313	313	117	117	271	275	330	336	121	143	0	0	0	0	0	0	0	0
KenNor903	KenNor	273	273	196	208	242	306	92	94	143	143	105	133	180	196	280	280	364	372	116	120	221	223	179	181	163	163	186	186	214	298	309	313	121	125	271	275	330	336	0	0	0	0	0	0	0	0	0	0
KenNor904	KenNor	269	269	198	202	246	274	92	98	147	159	133	133	178	200	270	278	348	348	116	120	221	223	179	179	155	163	186	192	214	224	257	343	117	121	271	283	328	336	0	0	0	0	0	0	0	0	0	0
KenNor905	KenNor	257	261	176	206	286	310	92	92	147	147	133	133	196	196	270	286	366	374	116	116	221	223	179	179	163	163	182	186	218	250	309	343	109	121	275	283	326	340	0	0	0	0	0	0	0	0	0	0
KenNor906	KenNor	257	257	202	202	242	246	98	100	143	147	137	139	180	196	278	280	334	348	120	124	221	221	179	179	155	163	186	192	258	270	257	257	113	117	271	283	326	330	0	0	0	0	0	0	0	0	0	0
KenNor907	KenNor	245	281	202	202	234	242	92	98	147	157	133	133	178	196	270	286	334	348	120	124	221	225	179	179	163	163	170	186	178	262	317	389	117	121	273	281	326	330	0	0	0	0	0	0	0	0	0	0
KenNor908	KenNor	253	265	176	202	242	298	92	98	143	157	105	137	176	186	278	280	348	348	104	116	223	223	179	179	155	163	186	192	262	306	313	385	113	117	275	279	332	332	0	0	0	0	0	0	0	0	0	0
KenNor909	KenNor	253	297	202	206	242	246	98	102	143	157	133	137	196	200	278	286	334	410	116	116	223	223	175	175	155	163	186	192	214	242	285	285	113	121	275	275	328	336	0	0	0	0	0	0	0	0	0	0
KenNor910	KenNor	249	257	202	206	242	246	100	102	143	147	133	133	196	196	274	288	348	364	116	120	221	221	175	179	155	165	182	192	250	266	287	287	113	121	271	277	326	330	121	153	0	0	0	0	0	0	0	0
KenNor911	KenNor	247	277	202	212	242	278	92	94	149	149	103	117	186	196	264	278	348	348	116	122	223	223	179	179	163	163	192	192	216	232	299	299	107	121	271	271	328	332	0	0	0	0	0	0	0	0	0	0
KenNor912	KenNor	263	279	196	202	286	314	92	94	145	157	105	129	186	196	280	280	352	372	116	120	221	223	179	179	163	163	182	192	260	264	287	313	117	119	271	275	336	336	0	0	0	0	0	0	0	0	0	0
KenNor913	KenNor	273	249	202	202	242	242	100	100	147	157	105	139	196	200	280	286	334	370	116	120	221	223	175	179	163	165	186	192	178	204	335	369	109	121	271	275	332	336	125	159	0	0	0	0	0	0	0	0
KenNor914	KenNor	239	275	196	206	274	290	92	102	145	159	117	135	178	178	278	286	364	372	116	120	223	223	175	181	163	163	186	192	180	220	0	0	117	121	271	277	326	336	0	0	0	0	0	0	0	0	0	0
KenNor915	KenNor	255	259	178	202	242	290	100	100	149	149	105	105	176	178	278	278	334	364	102	116	223	225	175	179	155	163	182	192	216	224	283	333	117	121	271	275	330	332	0	0	0	0	0	0	0	0	0	0
KenNor916	KenNor	239	239	178	198	242	290	94	100	145	159	103	137	180	196	278	286	348	376	116	120	223	229	181	189	155	163	186	192	180	180	283	343	117	117	267	271	332	336	0	0	0	0	0	0	0	0	0	0
KenNor917	KenNor	239	259	202	202	282	314	94	98	159	161	103	135	178	200	278	280	334	374	116	120	223	223	181	183	155	163	192	192	216	224	289	289	109	117	271	271	328	330	0	0	0	0	0	0	0	0	0	0
KenNor918	KenNor	289	289	202	202	246	310	92	100	157	161	115	137	186	196	280	280	348	348	102	120	221	223	179	181	163	163	192	192	256	266	313	337	117	121	271	271	326	332	121	147	0	0	0	0	0	0	0	0
KenNor919	KenNor	267	269	176	202	278	278	98	100	147	147	105	133	178	196	280	280	324	372	116	116	223	223	175	189	159	163	182	192	220	254	287	313	117	117	275	277	328	336	0	0	0	0	0	0	0	0	0	0
KenNor920	KenNor	253	263	176	196	242	242	92	98	143	151	115	133	184	196	280	290	334	334	116	120	223	223	179	179	163	163	182	186	178	250	313	341	109	125	273	277	326	336	0	0	0	0	0	0	0	0	0	0
KenNor921	KenNor	269	293	176	176	234	242	92	98	143	159	105	133	196	196	278	278	334	372	116	120	223	223	179	181	155	165	186	192	216	266	283	283	107	107	275	279	326	332	0	0	0	0	0	0	0	0	0	0
KenNor922	KenNor	263	281	206	206	242	246	92	94	143	143	105	133	178	186	270	286	348	370	102	116	221	223	179	181	157	163	192	192	178	216	333	313	117	121	275	277	326	336	0	0	0	0	0	0	0	0	0	0
KenNor923	KenNor	237	253	176	202	242	242	98	98	147	147	105	133	176	196	278	280	334	334	104	104	223	223	179	181	163	163	186	186	214	228	283	283	113	121	271	275	330	330	0	0	0	0	0	0	0	0	0	0
KenNor924	KenNor	265	293	176	196	238	242	92	98	143	147	105	133	186	196	280	288	334	346	104	108	221	223	181	181	163	163	182	192	208	266	313	317	113	121	271	277	326	328	0	0	0	0	0	0	0	0	0	0
KenNor925	KenNor	257	285	176	176	242	282	94	100	143	147	103	103	178	196	278	278	364	368	116	122	223	229	181	189	155	163	192	192	178	278	283	283	117	117	275	281	326	326	0	0	0	0	0	0	0	0	0	0
KenNor926	KenNor	253	317	196	208	246	306	94	104	143	147	103	105	178	196	274	280	334	368	116	116	221	223	179	181	155	163	192	192	178	208	329	329	119	121	271	281	326	330	143	145	0	0	0	0	0	0	0	0
KenNor927	KenNor	249	253	202	206	242	302	94	100	143	143	133	133	176	196	286	286	334	348	116	120	221	223	179	181	155	163	186	186	218	262	317	323	117	119	277	281	326	330	0	0	0	0	0	0	0	0	0	0
KenNor928	KenNor	281	285	202	212	246	278	94	98	147	157	105	135	178	180	278	280	372	372	120	122	221	223	175	179	163	163	192	192	212	250	313	317	121	121	277	277	336	340	0	0	0	0	0	0	0	0	0	0
KenNor929	KenNor	263	273	196	206	298	306	92	92	147	147	105	133	180	200	278	290	372	380	102	120	223	223	189	189	163	163	182	192	178	228	337	365	109	121	275	277	340	340	0	0	0	0	0	0	0	0	0	0
KenNor930	KenNor	237	253	196	206	290	302	98	98	147	157	103	105	196	200	270	286	364	376	116	120	223	223	179	189	155	163	186	192	178	258	309	343	107	121	271	277	328	332	0	0	0	0	0	0	0	0	0	0
KenNor931	KenNor	237	253	202	206	286	318	100	100	147	147	103	133	178	196	286	286	334	348	116	116	223	223	175	175	155	163	186	192	250	262	313	317	107	117	271	275	328	332	0	0	0	0	0	0	0	0	0	0
KenNor932	KenNor	245	281	196	202	242	242	98	100	147	147	115	133	180	196	280	286	334	334	102	116	223	223	175	181	163	163	182	186	262	274	311	385	107	121	271	271	326	328	0	0	0	0	0	0	0	0	0	0
KenNor933	KenNor	253	277	196	202	246	290	92	98	147	147	103	115	196	196	274	286	364	410	108	116	223	225	183	189	155	163	186	186	266	298	343	343	107	121	271	271	326	332	0	0	0	0	0	0	0	0	0	0
KenNor934	KenNor	257	265	196	202	238	278	94	102	147	147	105	115	178	196	264	278	364	370	116	116	223	229	175	175	163	163	186	192	214	262	315	387	117	117	277	285	326	328	0	0	0	0	0	0	0	0	0	0
KenNor935	KenNor	261	297	202	202	242	282	92	100	147	147	103	133	178	182	278	280	348	372	116	116	223	223	179	179	163	167	186	186	250	306	313	385	109	117	271	271	326	330	0	0	0	0	0	0	0	0	0	0
KenNor936	KenNor	245	277	202	208	238	242	92	94	143	159	133	135	186	196	278	280	346	372	116	122	221	223	179	179	163	163	182	192	208	224	307	287	107	113	275	277	326	336	0	0	0	0	0	0	0	0	0	0
KenNor937	KenNor	253	281	176	202	242	294	92	100	143	147	103	105	196	196	278	280	334	334	104	120	223	223	179	181	163	165	186	192	274	306	337	337	109	113	271	277	326	336	0	0	0	0	0	0	0	0	0	0
KenNor938	KenNor	241	261	176	202	282	282	102	104	147	155	105	133	180	196	270	280	334	348	116	120	223	223	175	181	163	163	182	192	216	258	313	319	121	121	275	277	326	326	0	0	0	0	0	0	0	0	0	0
KenNor939	KenNor	273	317	202	212	246	302	94	100	143	157	133	139	178	200	280	288	346	350	116	118	221	229	181	181	155	163	186	192	178	204	313	313	109	121	267	275	336	340	0	0	0	0	0	0	0	0	0	0
KenNor940	KenNor	229	241	176	196	242	246	98	98	143	147	103	133	196	196	280	282	348	374	104	108	221	223	175	179	163	167	182	192	212	246	283	283	111	121	275	281	326	336	0	0	0	0	0	0	0	0	0	0
KenNor941	KenNor	285	297	194	206	234	302	98	102	143	147	103	133	178	180	278	286	334	350	116	116	223	225	175	175	163	163	186	192	204	204	313	313	117	121	281	281	326	330	0	0	0	0	0	0	0	0	0	0
KenNor942	KenNor	253	297	196	196	242	242	98	98	147	147	103	133	176	178	280	286	364	374	116	120	223	229	175	181	163	163	182	186	178	306	287	357	117	117	277	293	326	332	115	143	0	0	0	0	0	0	0	0
KenNor943	KenNor	249	263	194	202	242	310	94	98	143	157	105	133	178	196	286	288	332	348	116	120	221	229	179	181	163	163	182	192	202	250	283	283	107	117	271	271	326	328	0	0	0	0	0	0	0	0	0	0
KenNor944	KenNor	237	257	206	212	302	310	94	102	147	159	105	137	176	196	280	286	366	380	116	120	223	223	175	179	159	163	182	186	274	298	257	385	117	117	271	285	326	336	0	0	0	0	0	0	0	0	0	0
KenNor945	KenNor	249	281	196	202	242	274	92	92	147	157	105	115	186	196	278	278	334	372	108	120	223	223	175	175	163	163	182	192	262	294	285	285	117	121	275	277	326	336	0	0	0	0	0	0	0	0	0	0
KenNor946	KenNor	253	257	198	206	246	302	98	102	143	147	105	139	178	178	278	280	346	368	108	116	223	223	179	179	155	163	186	186	208	262	313	333	117	121	271	277	328	336	0	0	0	0	0	0	0	0	0	0
KenNor947	KenNor	257	305	194	206	242	306	94	98	147	147	105	137	186	186	274	280	348	364	120	120	223	223	179	183	163	163	192	192	204	214	0	0	109	117	271	277	326	330	0	0	0	0	0	0	0	0	0	0
KenNor948	KenNor	249	285	202	206	242	242	92	100	147	147	105	105	184	186	284	286	334	350	116	120	221	221	175	179	165	167	186	192	238	294	313	317	111	117	271	275	326	336	0	0	0	0	0	0	0	0	0	0
KenNor949	KenNor	249	273	194	196	282	302	92	100	147	159	103	133	176	184	280	280	334	348	104	116	223	223	175	179	155	163	182	192	224	266	383	383	109	117	275	277	326	328	0	0	0	0	0	0	0	0	0	0
KenNor950	KenNor	261	279	176	202	270	274	94	94	143	157	103	133	176	200	278	280	334	374	116	122	221	223	175	179	163	163	186	186	216	298	323	323	109	121	275	281	330	336	143	143	0	0	0	0	0	0	0	0
KenNor951	KenNor	245	245	194	202	242	266	100	100	147	147	105	105	196	196	286	286	334	364	116	120	221	233	175	179	155	163	182	192	214	214	309	309	119	121	271	271	326	342	125	149	0	0	0	0	0	0	0	0
KenFou1	KenFou	273	313	176	212	238	242	94	100	143	159	117	133	196	196	280	286	334	338	104	120	223	223	175	175	159	163	186	192	214	298	287	317	117	117	271	275	326	330	0	0	0	0	0	0	0	0	0	0
KenFou2	KenFou	249	277	206	212	242	246	100	100	143	157	103	135	182	196	288	292	334	348	116	116	221	221	179	181	155	163	186	192	212	258	287	313	117	121	271	281	326	332	0	0	0	0	0	0	0	0	0	0
KenFou3	KenFou	253	253	202	202	238	322	92	94	143	161	113	133	178	200	286	286	334	366	104	116	223	225	179	179	163	163	182	186	278	282	273	381	117	121	271	275	328	330	0	0	0	0	0	0	0	0	0	0
KenFou4	KenFou	273	281	194	196	242	246	100	102	147	159	105	133	196	200	278	280	346	372	116	116	221	223	175	179	163	169	186	186	212	258	313	313	117	121	271	281	326	336	0	0	0	0	0	0	0	0	0	0
KenFou5	KenFou	245	301	202	206	242	306	98	98	147	157	103	115	196	196	270	278	348	348	116	120	223	223	179	179	155	163	186	186	262	266	287	313	117	121	271	275	326	330	0	0	0	0	0	0	0	0	0	0
KenFou6	KenFou	267	269	194	196	238	242	100	100	147	147	103	133	178	180	278	280	350	372	116	120	223	223	175	175	155	163	176	192	234	254	287	311	107	117	265	271	332	332	0	0	0	0	0	0	0	0	0	0
KenFou7	KenFou	261	309	176	202	242	242	98	98	147	159	133	141	178	196	278	286	364	364	116	120	223	223	179	181	159	165	186	186	214	214	305	319	109	113	277	277	336	336	0	0	0	0	0	0	0	0	0	0
KenFou8	KenFou	241	257	212	212	242	250	92	98	143	155	129	137	176	178	274	278	364	372	116	116	223	223	175	181	155	163	186	192	258	270	345	345	109	117	275	283	326	336	0	0	0	0	0	0	0	0	0	0
KenFou9	KenFou	257	265	202	206	242	246	100	102	147	159	103	133	196	200	280	288	348	364	104	120	221	221	175	181	163	163	182	192	242	306	313	313	117	121	275	285	328	332	0	0	0	0	0	0	0	0	0	0
KenFou10	KenFou	249	273	202	206	242	242	98	100	147	159	105	105	178	196	280	288	334	334	108	116	223	223	175	181	155	163	192	192	224	294	285	285	109	117	273	281	336	336	0	0	0	0	0	0	0	0	0	0
KenFou11	KenFou	273	281	194	196	242	310	94	100	147	155	103	127	182	196	278	286	334	334	108	116	221	223	179	181	163	163	186	192	250	310	317	317	109	121	275	277	326	330	0	0	0	0	0	0	0	0	0	0
KenFou12	KenFou	261	329	176	202	242	306	92	98	147	159	133	137	176	186	278	286	364	370	116	120	223	223	179	181	155	165	182	186	178	242	273	287	107	109	275	275	326	330	0	0	0	0	0	0	0	0	0	0
KenFou13	KenFou	245	253	202	212	242	306	92	98	155	159	105	133	196	200	278	280	348	370	104	120	221	223	179	181	155	163	186	192	178	218	301	313	117	117	275	277	326	332	0	0	0	0	0	0	0	0	0	0
KenFou14	KenFou	245	265	202	206	278	290	98	98	147	159	103	133	196	200	280	286	324	334	116	116	223	229	181	181	159	163	186	192	214	238	329	329	117	121	277	277	328	336	0	0	0	0	0	0	0	0	0	0
KenFou15	KenFou	241	247	176	212	242	278	92	98	147	147	115	139	186	196	278	280	348	346	108	124	221	229	179	179	155	167	186	186	246	246	0	0	117	117	265	271	326	336	0	0	0	0	0	0	0	0	0	0
KenFou16	KenFou	273	285	194	212	242	298	92	100	147	161	103	133	178	180	286	290	364	370	120	120	223	223	179	179	155	159	176	182	178	238	287	317	109	121	271	277	328	336	0	0	0	0	0	0	0	0	0	0
KenFou17	KenFou	249	297	202	202	234	326	98	98	155	157	103	139	196	200	278	286	348	364	116	122	221	223	181	181	155	159	182	182	204	258	339	357	109	121	275	277	330	336	0	0	0	0	0	0	0	0	0	0
KenFou18	KenFou	237	289	202	202	242	270	94	102	147	147	105	137	178	186	278	278	364	372	116	120	223	223	175	179	163	163	182	186	214	224	287	345	113	117	271	275	336	336	0	0	0	0	0	0	0	0	0	0
KenFou19	KenFou	261	267	194	202	242	242	92	98	147	147	103	105	196	196	270	274	334	348	102	122	223	223	175	181	155	159	186	192	274	306	313	337	117	117	277	283	326	330	0	0	0	0	0	0	0	0	0	0
KenFou20	KenFou	245	277	194	202	242	246	98	100	147	147	133	133	176	196	280	280	334	350	116	120	223	223	181	181	155	163	186	192	178	246	287	313	107	121	275	283	330	336	0	0	0	0	0	0	0	0	0	0
KenFou21	KenFou	249	249	176	206	298	306	98	100	143	143	105	133	196	196	280	286	334	360	104	108	221	223	179	181	163	163	182	192	214	224	287	313	117	121	271	281	330	336	0	0	0	0	0	0	0	0	0	0
KenFou23	KenFou	285	285	194	208	274	302	94	100	141	145	99	99	176	196	280	286	334	370	120	124	223	223	175	181	163	163	192	192	178	214	285	317	109	117	271	271	328	340	0	0	0	0	0	0	0	0	0	0
KenFou24	KenFou	249	257	202	202	242	302	92	98	147	155	103	103	196	196	278	278	334	346	118	124	223	223	175	175	163	163	182	186	258	270	311	311	121	121	271	275	326	336	125	157	0	0	0	0	0	0	0	0
KenFou25	KenFou	249	289	202	206	234	278	94	100	147	157	105	133	178	196	280	288	348	370	116	116	223	233	179	179	163	163	182	186	212	214	365	383	107	121	275	277	336	336	0	0	0	0	0	0	0	0	0	0
KenFou26	KenFou	257	265	194	212	270	278	94	94	157	159	115	139	180	196	280	286	324	334	108	116	223	223	175	175	159	163	182	192	216	290	339	339	117	121	275	283	326	326	0	0	0	0	0	0	0	0	0	0
KenFou27	KenFou	265	285	206	206	242	270	92	92	147	159	105	133	178	200	280	294	364	374	108	116	221	221	175	183	163	163	178	186	212	224	287	343	117	117	267	283	330	336	0	0	0	0	0	0	0	0	0	0
KenFou28	KenFou	233	273	202	206	282	290	98	100	143	147	105	141	192	196	270	280	334	350	104	116	221	223	179	179	163	163	186	192	212	212	317	339	117	121	275	281	332	340	0	0	0	0	0	0	0	0	0	0
KenFou29	KenFou	261	269	176	206	266	290	92	94	147	147	105	137	176	196	280	286	370	372	108	116	221	223	179	179	163	167	182	192	178	218	287	313	121	121	271	271	336	336	0	0	0	0	0	0	0	0	0	0
KenFou30	KenFou	279	289	202	206	242	290	98	100	143	155	115	133	180	196	278	298	348	372	108	120	223	223	179	189	163	165	186	192	212	224	339	339	109	121	275	277	326	330	0	0	0	0	0	0	0	0	0	0
KenFou31	KenFou	239	253	202	212	246	286	98	102	143	143	133	133	178	182	278	288	348	364	120	120	221	221	179	179	155	163	192	192	212	224	357	389	121	121	271	275	326	336	0	0	0	0	0	0	0	0	0	0
KenFou32	KenFou	245	253	176	196	242	246	92	100	143	147	105	133	178	178	270	280	346	368	116	120	221	223	175	181	163	163	186	192	178	214	287	335	113	117	275	281	332	336	125	157	0	0	0	0	0	0	0	0
KenFou33	KenFou	257	261	202	202	238	242	92	92	147	155	105	105	176	180	286	288	334	348	116	122	223	223	179	179	163	163	182	188	178	240	287	339	117	121	271	275	326	330	0	0	0	0	0	0	0	0	0	0
KenBul1	KenBul	265	277	202	206	242	290	92	92	147	147	105	137	178	200	282	286	334	364	116	116	223	223	175	175	155	165	186	192	254	222	287	313	109	121	271	285	326	328	0	0	0	0	0	0	0	0	0	0
KenBul2	KenBul	241	273	176	202	274	290	94	98	147	155	103	103	178	196	278	280	334	348	116	120	221	223	175	181	163	163	186	192	0	0	365	383	107	121	275	275	328	342	0	0	0	0	0	0	0	0	0	0
KenBul3	KenBul	245	249	202	202	242	242	92	96	143	147	105	115	186	196	278	280	360	370	116	120	221	223	179	179	163	163	186	186	214	214	287	287	117	121	271	281	330	336	0	0	0	0	0	0	0	0	0	0
KenBul4	KenBul	249	281	176	212	242	242	98	98	143	147	103	115	180	196	278	280	334	348	116	120	223	223	175	179	155	163	192	192	204	214	339	361	117	117	275	277	328	330	0	0	0	0	0	0	0	0	0	0
KenBul5	KenBul	253	271	196	202	242	310	94	94	147	147	105	133	180	196	270	280	362	370	116	120	221	223	179	179	163	163	186	192	178	278	315	325	121	123	275	281	328	330	0	0	0	0	0	0	0	0	0	0
KenBul6	KenBul	249	257	176	194	242	246	98	100	147	147	105	115	176	180	280	286	348	372	116	120	223	223	175	179	155	163	186	186	178	178	371	349	117	121	271	271	336	340	0	0	0	0	0	0	0	0	0	0
KenBul7	KenBul	245	273	202	208	242	310	92	98	147	157	103	105	200	200	280	286	350	370	120	122	223	225	179	181	155	159	186	186	204	298	285	285	107	117	277	281	328	336	0	0	0	0	0	0	0	0	0	0
KenBul8	KenBul	289	289	176	176	242	246	98	100	143	147	105	133	178	196	280	280	334	368	116	120	221	223	175	175	163	163	192	192	242	270	311	313	109	117	271	281	326	326	0	0	0	0	0	0	0	0	0	0
KenBul9	KenBul	289	317	176	212	274	310	94	100	147	147	103	105	174	174	278	284	336	350	118	118	221	227	179	179	163	163	184	184	212	234	335	363	119	123	271	277	328	328	0	0	0	0	0	0	0	0	0	0
KenBul10	KenBul	277	297	194	194	246	286	92	92	143	147	103	105	196	196	280	286	334	334	116	116	221	229	179	179	163	165	176	192	222	216	301	319	107	121	277	281	326	336	0	0	0	0	0	0	0	0	0	0
KenBul11	KenBul	265	273	202	212	242	242	98	98	143	159	105	105	186	200	280	286	334	334	104	108	221	223	175	179	159	163	190	192	208	298	283	299	109	117	281	281	326	326	0	0	0	0	0	0	0	0	0	0
KenBul12	KenBul	249	273	202	206	242	298	100	102	143	157	115	137	180	196	270	278	364	372	116	118	223	223	175	181	163	163	192	192	214	270	309	317	109	117	271	283	330	330	0	0	0	0	0	0	0	0	0	0
KenBul13	KenBul	261	293	202	212	242	242	94	98	147	147	103	105	176	182	270	286	350	370	102	116	223	233	175	181	159	163	190	192	214	254	283	313	119	121	271	281	330	336	0	0	0	0	0	0	0	0	0	0
KenBul14	KenBul	253	293	196	202	242	242	98	98	147	147	115	133	0	0	270	270	0	0	108	116	221	223	179	179	163	163	192	192	214	224	285	285	117	121	271	271	326	336	159	161	0	0	0	0	0	0	0	0
KenBul15	KenBul	253	297	196	202	242	282	98	100	143	155	105	127	190	196	278	280	334	366	116	116	221	221	179	181	163	163	192	192	242	270	313	335	121	121	271	277	326	330	0	0	0	0	0	0	0	0	0	0
KenBul16	KenBul	269	273	206	208	246	278	94	98	143	147	103	135	180	180	278	280	364	378	116	120	223	223	179	181	163	163	182	186	178	214	283	339	107	121	277	277	326	326	0	0	0	0	0	0	0	0	0	0
KenBul17	KenBul	277	297	176	202	242	282	92	102	143	147	103	133	180	200	270	286	334	370	116	116	223	223	179	181	163	165	182	192	220	230	313	313	113	121	277	281	328	332	0	0	0	0	0	0	0	0	0	0
KenBul18	KenBul	281	285	176	194	246	290	92	100	147	157	103	105	196	196	278	286	348	364	104	120	223	225	179	179	155	159	186	186	224	266	283	283	109	121	275	283	326	336	0	0	0	0	0	0	0	0	0	0
KenBul19	KenBul	269	279	196	202	238	242	98	98	147	157	103	115	196	196	270	288	334	368	116	120	221	223	179	189	163	163	176	192	208	208	313	313	113	121	275	275	326	328	0	0	0	0	0	0	0	0	0	0
KenBul20	KenBul	245	253	202	206	242	302	94	98	143	159	133	139	176	186	278	286	348	368	104	108	221	223	179	179	163	163	186	186	254	258	0	0	113	121	271	281	328	336	0	0	0	0	0	0	0	0	0	0
KenBul21	KenBul	241	253	206	206	242	246	98	100	143	155	105	133	178	196	278	278	334	348	116	120	221	223	179	181	163	163	186	192	178	214	339	339	111	121	281	281	328	330	0	0	0	0	0	0	0	0	0	0
KenBul22	KenBul	249	285	194	202	246	298	94	100	143	147	103	133	176	178	278	288	334	350	116	116	221	223	179	181	155	163	192	192	214	250	313	361	109	117	277	277	326	328	0	0	0	0	0	0	0	0	0	0
KenBul23	KenBul	245	249	206	206	242	274	100	104	143	157	105	113	178	196	270	280	334	370	116	120	221	229	179	181	155	163	192	196	214	242	313	365	121	121	271	277	332	336	0	0	0	0	0	0	0	0	0	0
KenBul24	KenBul	279	325	202	202	242	242	100	104	157	157	105	115	176	180	278	280	364	372	104	116	223	223	179	189	163	165	186	188	204	266	313	385	117	121	271	277	326	328	0	0	0	0	0	0	0	0	0	0
KenBul25	KenBul	257	261	196	206	242	242	92	98	147	147	105	105	176	182	280	290	348	348	116	120	221	223	175	181	155	163	186	192	178	250	287	317	113	117	275	285	326	336	0	0	0	0	0	0	0	0	0	0
KenBul26	KenBul	237	277	202	206	242	246	98	100	143	143	133	133	180	196	278	280	334	334	116	116	223	223	179	189	155	163	186	186	278	306	343	365	121	121	271	285	326	330	0	0	0	0	0	0	0	0	0	0
KenBul27	KenBul	293	293	194	194	238	314	100	100	147	147	127	133	186	196	278	288	372	372	108	120	223	223	175	179	159	163	182	186	178	214	287	313	117	117	281	289	328	330	0	0	0	0	0	0	0	0	0	0
KenBul28	KenBul	249	281	176	176	242	246	100	100	147	157	115	133	180	196	278	278	334	348	116	120	223	223	175	179	155	163	192	192	204	214	287	339	117	117	275	277	328	328	0	0	0	0	0	0	0	0	0	0
KenBul29	KenBul	249	253	176	196	238	306	100	102	147	157	105	105	176	182	278	286	364	370	108	118	223	229	179	179	163	163	192	192	214	242	287	313	109	117	271	275	330	336	0	0	0	0	0	0	0	0	0	0
KenBul30	KenBul	277	281	196	202	282	294	92	94	157	161	105	113	186	196	278	280	334	380	116	116	221	223	175	181	163	163	192	192	214	214	287	313	117	121	283	287	326	330	0	0	0	0	0	0	0	0	0	0
KenBul31	KenBul	257	261	176	202	242	242	98	98	147	157	127	133	186	196	280	286	368	372	104	116	221	221	175	181	159	163	192	192	224	258	287	313	109	109	275	275	326	326	0	0	0	0	0	0	0	0	0	0
KenBul32	KenBul	241	249	176	194	242	246	100	100	143	157	105	105	186	196	280	288	334	350	116	118	221	221	179	179	163	163	182	192	214	294	0	0	121	121	275	283	330	330	0	0	0	0	0	0	0	0	0	0
KenBul33	KenBul	245	285	176	212	226	246	94	100	143	159	103	133	182	196	278	280	334	374	104	116	223	223	179	181	163	163	192	192	204	208	287	321	121	121	275	281	326	336	0	0	0	0	0	0	0	0	0	0
KenBul34	KenBul	237	277	176	212	242	242	98	98	147	159	105	129	178	196	280	286	348	364	120	120	221	223	181	181	155	163	182	186	216	230	283	283	107	119	275	277	326	326	0	0	0	0	0	0	0	0	0	0
KenBul35	KenBul	297	297	196	196	242	310	98	100	143	157	105	105	180	186	280	286	334	352	102	120	223	223	179	181	161	161	182	192	220	266	323	323	107	111	271	285	326	326	0	0	0	0	0	0	0	0	0	0
KenBul36	KenBul	245	261	202	202	242	278	100	100	143	143	133	133	176	198	280	286	348	366	116	116	221	223	175	181	163	163	186	186	224	278	283	283	119	121	277	277	326	326	0	0	0	0	0	0	0	0	0	0
KenBul37	KenBul	237	277	176	202	238	242	94	98	143	155	133	133	178	180	280	280	348	348	116	122	223	223	175	181	155	163	170	192	178	250	287	309	117	121	271	273	326	330	0	0	0	0	0	0	0	0	0	0
KenBul38	KenBul	249	257	202	212	282	306	92	94	143	147	115	117	196	196	280	280	348	366	102	104	221	223	181	189	163	165	182	186	178	214	339	365	109	117	271	281	326	330	0	0	0	0	0	0	0	0	0	0
KenBul39	KenBul	245	295	206	212	242	298	94	100	147	147	115	127	176	180	280	286	334	372	104	120	221	221	175	181	163	171	182	186	208	230	343	343	107	117	281	283	336	336	0	0	0	0	0	0	0	0	0	0
KenBul40	KenBul	253	277	194	208	270	334	94	102	143	143	105	133	176	196	278	278	334	356	116	118	223	223	175	179	159	163	182	186	254	214	313	333	109	117	275	281	326	330	0	0	0	0	0	0	0	0	0	0
KenBul41	KenBul	265	273	206	212	246	274	0	0	143	147	105	105	0	0	0	0	0	0	118	122	0	0	199	203	0	0	198	198	178	216	0	0	105	113	0	0	0	0	0	0	0	0	0	0	0	0	0	0
KenBul42	KenBul	265	273	194	196	242	278	100	100	143	157	105	133	184	186	272	286	324	352	116	124	221	223	179	181	163	163	186	186	204	212	365	383	117	121	279	285	326	326	0	0	0	0	0	0	0	0	0	0
KenBul43	KenBul	261	269	202	206	242	278	92	92	143	159	105	133	196	196	286	288	360	368	116	118	221	223	179	179	163	163	182	192	214	224	361	361	117	117	267	271	336	336	0	0	0	0	0	0	0	0	0	0
KenBul44	KenBul	263	289	194	212	274	310	92	94	143	147	105	105	186	196	280	290	348	372	102	116	223	229	181	189	155	163	186	186	178	216	287	287	117	117	277	289	326	326	0	0	0	0	0	0	0	0	0	0
KenBul45	KenBul	237	273	202	206	242	274	94	100	147	157	103	105	178	194	280	280	334	364	102	120	221	221	181	189	163	165	186	192	212	178	313	313	107	107	275	277	326	326	0	0	0	0	0	0	0	0	0	0
KenBul46	KenBul	237	257	202	206	242	282	100	102	147	147	133	133	178	180	278	288	364	372	102	116	223	223	179	181	163	163	182	186	220	258	317	317	109	121	275	289	326	336	0	0	0	0	0	0	0	0	0	0
KenBul47	KenBul	237	261	176	176	242	274	98	98	143	157	115	141	178	196	264	286	334	370	120	120	223	223	175	175	155	163	186	186	214	258	273	339	117	117	271	281	330	330	0	0	0	0	0	0	0	0	0	0
KenBul48	KenBul	277	293	202	206	0	0	100	100	0	0	105	105	182	186	278	280	348	348	108	116	225	225	179	179	163	169	192	192	214	266	283	311	109	121	271	281	326	346	0	0	0	0	0	0	0	0	0	0
KenBul49	KenBul	261	277	202	212	242	282	92	102	143	147	105	135	196	200	280	286	334	334	104	122	221	221	179	181	155	163	192	192	224	258	0	0	117	117	271	281	326	330	0	0	0	0	0	0	0	0	0	0
KenBul50	KenBul	253	257	202	202	242	274	92	102	147	157	103	117	176	186	280	286	324	378	116	116	223	225	181	181	163	163	182	192	258	266	313	313	107	121	281	281	326	330	0	0	0	0	0	0	0	0	0	0
KenBul51	KenBul	285	297	176	194	238	286	92	98	143	147	117	133	178	196	280	288	334	364	118	120	221	223	181	181	163	163	192	192	224	306	233	283	113	113	271	277	326	326	0	0	0	0	0	0	0	0	0	0
BlaHaE1	BlaHaE	261	309	176	202	242	306	100	102	161	161	105	131	176	178	278	280	334	348	108	120	223	223	181	181	159	163	186	186	216	262	0	0	0	0	0	0	0	0	0	0	0	0	0	0	0	0	0	0
BlaHaE2	BlaHaE	277	295	202	202	242	294	94	98	147	157	103	103	196	196	280	288	348	366	116	120	221	223	181	181	163	163	182	192	214	250	0	0	0	0	0	0	0	0	0	0	0	0	0	0	0	0	0	0
BlaHaE3	BlaHaE	259	263	176	202	242	314	94	94	147	157	137	137	178	196	270	280	348	364	116	116	223	223	179	181	159	163	192	192	178	216	0	0	0	0	0	0	0	0	0	0	0	0	0	0	0	0	0	0
BlaHaE4	BlaHaE	269	313	208	212	242	242	100	100	147	155	105	137	184	186	270	278	334	366	116	120	223	223	179	181	163	163	186	186	250	254	313	361	111	117	275	281	330	340	121	139	0	0	0	0	0	0	0	0
BlaHaE5	BlaHaE	249	295	208	212	242	274	92	102	147	147	103	105	196	196	270	278	348	348	118	120	221	223	181	189	163	163	192	192	218	258	0	0	0	0	0	0	0	0	0	0	0	0	0	0	0	0	0	0
BlaHaE6	BlaHaE	253	313	196	202	242	302	94	98	147	147	133	133	178	182	278	280	364	370	120	122	221	223	179	181	163	163	186	192	250	290	0	0	0	0	0	0	0	0	0	0	0	0	0	0	0	0	0	0
BlaHaE7	BlaHaE	257	261	196	208	274	314	98	100	147	159	105	105	176	196	270	280	324	364	116	120	223	223	179	179	163	165	182	192	178	214	0	0	0	0	0	0	0	0	0	0	0	0	0	0	0	0	0	0
BlaHaE8	BlaHaE	249	285	202	206	242	242	100	102	143	147	103	137	178	196	280	288	346	364	116	118	221	221	179	181	163	163	186	192	214	262	0	0	0	0	0	0	0	0	0	0	0	0	0	0	0	0	0	0
BlaHaE9	BlaHaE	263	263	206	208	278	306	98	102	147	147	105	137	176	178	272	278	346	366	116	116	223	223	181	181	155	155	186	192	216	262	333	343	109	111	275	277	328	340	143	149	0	0	0	0	0	0	0	0
BlaHaE10	BlaHaE	249	269	202	206	270	318	98	100	147	155	103	137	180	186	284	286	334	362	104	120	221	223	181	181	155	163	170	192	212	250	285	337	121	121	271	275	328	330	125	141	0	0	0	0	0	0	0	0
BlaHaE11	BlaHaE	261	313	202	208	242	294	94	98	147	155	105	133	180	182	270	286	366	374	104	120	223	223	175	181	163	163	182	192	178	266	305	339	117	121	271	283	326	340	141	147	0	0	0	0	0	0	0	0
BlaHaE12	BlaHaE	263	275	202	212	242	318	94	100	147	159	103	135	176	196	278	284	352	364	116	118	221	223	179	181	163	163	186	192	298	218	287	309	111	121	277	277	326	330	125	141	0	0	0	0	0	0	0	0
BlaHaE13	BlaHaE	253	279	202	202	310	310	98	100	143	147	0	0	178	196	274	280	348	364	108	124	223	229	179	181	155	159	182	186	224	306	0	0	0	0	0	0	0	0	0	0	0	0	0	0	0	0	0	0
BlaHaE14	BlaHaE	261	261	202	206	242	274	94	98	143	147	105	105	178	196	278	286	348	370	108	120	223	223	175	181	163	165	186	192	266	274	0	0	0	0	0	0	0	0	0	0	0	0	0	0	0	0	0	0
BlaHaE15	BlaHaE	257	261	176	202	270	302	100	102	147	147	105	133	178	196	280	286	348	366	104	120	221	221	181	181	163	163	170	192	216	220	287	313	113	121	277	277	326	326	143	149	0	0	0	0	0	0	0	0
BlaHaE16	BlaHaE	261	269	202	206	242	302	92	92	147	147	105	133	178	196	278	296	350	368	104	120	221	223	175	181	163	163	170	192	178	212	309	357	107	121	271	277	326	326	143	143	0	0	0	0	0	0	0	0
BlaHaE17	BlaHaE	245	261	202	202	242	294	94	98	147	147	105	137	176	196	270	278	348	364	108	108	223	223	181	181	155	163	186	186	178	258	0	0	0	0	0	0	0	0	141	167	0	0	0	0	0	0	0	0
BlaHaE18	BlaHaE	261	269	176	206	242	294	92	94	147	155	105	137	178	178	280	280	374	374	116	120	223	223	179	181	163	165	192	192	212	218	331	343	109	121	271	283	326	330	137	149	0	0	0	0	0	0	0	0
BlaHaE19	BlaHaE	249	311	202	206	242	278	92	100	143	147	105	105	182	196	278	288	334	366	116	120	223	229	181	181	163	163	182	192	218	220	0	0	0	0	0	0	0	0	0	0	0	0	0	0	0	0	0	0
BlaHaE20	BlaHaE	261	269	176	210	242	246	100	102	147	161	105	115	176	180	270	280	348	364	104	118	221	223	189	189	163	163	192	192	216	254	337	337	117	117	271	277	326	332	121	121	0	0	0	0	0	0	0	0
BlaHaE21	BlaHaE	253	273	202	206	242	246	94	98	147	155	105	133	176	178	280	268	334	364	102	118	221	229	181	181	163	163	186	190	286	258	0	0	0	0	0	0	0	0	0	0	0	0	0	0	0	0	0	0
BlaHaE22	BlaHaE	261	295	206	208	250	302	92	98	143	147	103	133	176	196	270	286	368	374	116	120	223	223	181	181	163	163	186	186	230	258	0	0	0	0	0	0	0	0	0	0	0	0	0	0	0	0	0	0
BlaHaE23	BlaHaE	261	285	202	208	242	306	94	98	147	155	103	131	176	178	270	280	0	0	108	120	223	223	0	0	155	163	182	186	218	218	0	0	0	0	0	0	0	0	0	0	0	0	0	0	0	0	0	0
BlaHaE24	BlaHaE	253	309	0	0	242	278	92	100	147	159	0	0	176	196	278	286	334	362	104	108	221	223	181	181	159	163	186	192	216	216	0	0	0	0	0	0	0	0	0	0	0	0	0	0	0	0	0	0
BlaHaE25	BlaHaE	241	249	202	206	278	310	94	98	147	147	105	139	178	196	276	280	348	348	102	116	223	223	181	189	155	163	186	192	178	214	287	287	117	121	267	285	336	340	125	125	0	0	0	0	0	0	0	0
BlaHaE26	BlaHaE	261	295	206	212	242	302	94	94	147	147	133	133	176	182	274	284	370	374	116	120	221	229	175	187	161	163	192	192	178	178	0	0	0	0	0	0	0	0	0	0	0	0	0	0	0	0	0	0
BlaHaE27	BlaHaE	257	261	206	206	242	278	94	100	147	159	133	133	176	196	270	270	334	370	104	120	223	229	181	181	163	163	192	192	214	214	0	0	0	0	0	0	0	0	0	0	0	0	0	0	0	0	0	0
BlaHaE28	BlaHaE	265	269	196	206	242	278	94	94	143	147	133	133	176	182	274	278	364	364	108	116	221	223	181	181	155	163	186	192	178	266	0	0	0	0	0	0	0	0	0	0	0	0	0	0	0	0	0	0
BlaHaE29	BlaHaE	269	281	202	202	274	302	92	98	147	147	105	105	178	196	280	288	364	372	102	116	223	223	179	179	155	163	182	182	214	274	0	0	0	0	0	0	0	0	0	0	0	0	0	0	0	0	0	0
BlaHaE30	BlaHaE	225	241	0	0	360	368	94	94	155	161	113	113	0	0	262	270	330	334	106	114	225	235	171	191	147	151	184	192	244	244	0	0	0	0	0	0	0	0	0	0	0	0	0	0	0	0	0	0
BlaHaE31	BlaHaE	253	295	212	212	242	274	92	100	147	147	133	137	186	196	280	280	334	370	116	120	223	229	179	181	155	163	170	192	178	258	0	0	0	0	0	0	0	0	0	0	0	0	0	0	0	0	0	0
BlaHaE32	BlaHaE	265	265	202	208	242	242	98	98	147	159	103	135	176	178	270	280	334	358	120	120	221	223	181	181	163	163	186	186	214	258	0	0	0	0	0	0	0	0	0	0	0	0	0	0	0	0	0	0
BlaHaE33	BlaHaE	253	267	178	208	242	246	94	94	143	147	103	107	176	178	278	286	348	366	116	122	221	223	175	179	163	163	192	192	220	258	0	0	0	0	0	0	0	0	0	0	0	0	0	0	0	0	0	0
BlaHaE34	BlaHaE	257	273	176	208	298	310	94	98	147	155	105	105	196	196	280	280	346	364	116	120	223	223	179	179	163	163	186	192	178	214	0	0	0	0	0	0	0	0	0	0	0	0	0	0	0	0	0	0
BlaHaE35	BlaHaE	261	263	176	202	242	314	92	98	143	147	103	137	178	196	272	278	364	364	108	116	223	229	181	189	159	163	192	192	0	0	0	0	0	0	0	0	0	0	0	0	0	0	0	0	0	0	0	0
BlaHaE36	BlaHaE	257	261	176	202	242	266	98	98	147	157	105	105	176	178	270	280	334	364	116	120	221	223	189	189	163	163	186	192	214	216	283	357	121	121	271	275	336	336	121	141	0	0	0	0	0	0	0	0
BlaHaE37	BlaHaE	257	297	176	176	242	242	96	98	147	155	105	133	180	182	270	282	348	364	116	120	223	223	175	181	155	163	186	186	290	298	0	0	0	0	0	0	0	0	0	0	0	0	0	0	0	0	0	0
BlaHaE38	BlaHaE	253	261	176	202	274	314	100	100	143	147	135	135	182	196	278	294	348	348	116	120	223	223	179	181	163	163	192	192	214	258	0	0	0	0	0	0	0	0	0	0	0	0	0	0	0	0	0	0
BlaHaE39	BlaHaE	257	265	176	206	246	278	98	100	147	147	103	105	178	182	278	278	358	364	116	116	223	223	179	189	163	163	182	192	216	216	0	0	0	0	0	0	0	0	0	0	0	0	0	0	0	0	0	0
BlaHaE40	BlaHaE	261	273	194	208	246	298	94	100	147	147	105	127	176	186	280	288	346	356	108	108	221	221	179	179	163	163	176	192	212	258	0	0	0	0	0	0	0	0	0	0	0	0	0	0	0	0	0	0
BlaHaE41	BlaHaE	241	249	208	208	278	302	94	94	143	147	105	137	178	178	280	296	364	364	120	120	223	223	175	181	159	163	182	192	242	286	0	0	0	0	0	0	0	0	0	0	0	0	0	0	0	0	0	0
BlaHOO1	BlaHOO	261	261	202	208	242	310	92	98	147	147	133	133	182	196	270	278	338	348	116	120	223	223	181	181	155	163	182	192	0	0	0	0	113	117	275	277	326	336	149	163	0	0	0	0	0	0	346	376
BlaHOO2	BlaHOO	273	273	176	208	242	242	108	108	131	153	103	103	196	196	280	286	334	348	116	120	223	223	175	181	163	163	192	192	0	0	0	0	109	121	277	281	328	340	143	143	0	0	0	0	0	0	372	392
BlaHOO3	BlaHOO	261	273	176	208	242	302	94	98	147	147	133	137	176	186	280	280	346	374	116	120	221	223	181	181	155	163	186	192	0	0	0	0	103	115	273	273	326	326	133	141	0	0	0	0	0	0	366	372
BlaHOO4	BlaHOO	245	249	196	202	246	246	94	98	147	147	103	133	178	178	270	274	338	364	104	120	223	229	179	181	163	163	192	192	0	0	0	0	109	115	275	281	326	336	149	165	0	0	0	0	0	0	370	390
BlaHOO5	BlaHOO	257	281	196	208	246	246	98	102	143	159	133	133	196	196	270	280	346	364	116	120	223	229	175	179	155	163	192	192	0	0	0	0	109	121	283	285	326	340	157	157	0	0	0	0	0	0	372	386
BlaHOO6	BlaHOO	253	261	202	206	242	274	100	100	147	147	105	105	176	180	286	286	370	372	118	120	223	223	179	179	163	163	182	192	0	0	0	0	107	115	269	273	326	326	141	149	0	0	0	0	0	0	392	392
BlaHOO7	BlaHOO	269	297	206	212	294	318	94	98	147	147	133	133	176	196	280	280	334	334	116	118	223	223	181	181	163	165	182	192	0	0	0	0	121	121	271	283	330	340	133	141	0	0	0	0	0	0	372	384
BlaHOO8	BlaHOO	249	261	190	202	0	0	98	100	147	147	105	135	178	196	256	280	348	364	116	116	223	225	175	179	163	165	172	192	0	0	0	0	109	121	275	281	322	336	0	0	0	0	0	0	0	0	346	346
BlaHOO9	BlaHOO	269	273	176	202	270	314	94	98	143	147	133	137	196	196	280	280	346	374	118	120	223	223	181	181	155	165	192	192	0	0	0	0	109	121	275	275	326	340	141	141	0	0	0	0	0	0	340	346
BlaHOO10	BlaHOO	249	293	176	206	242	294	92	98	147	159	137	139	178	178	270	286	344	374	116	118	221	223	179	181	163	163	182	186	0	0	0	0	117	117	271	275	326	328	143	143	0	0	0	0	0	0	356	376
BlaHOO11	BlaHOO	257	281	176	194	242	242	92	100	143	147	105	105	176	196	280	300	346	346	116	116	223	229	179	181	155	163	186	192	0	0	0	0	103	113	275	277	326	336	143	147	0	0	0	0	0	0	366	396
BlaHOO12	BlaHOO	259	269	202	202	298	302	98	98	147	155	105	135	178	178	270	280	348	352	108	116	223	223	181	181	163	163	182	192	0	0	0	0	117	121	271	277	336	336	143	143	0	0	0	0	0	0	328	372
BlaHOO13	BlaHOO	259	273	202	172	238	282	98	102	147	147	105	107	182	190	256	280	324	324	116	120	223	233	179	193	155	163	172	186	0	0	0	0	109	113	271	275	322	326	109	141	0	0	0	0	0	0	362	362
BlaHOO14	BlaHOO	0	0	194	208	242	282	92	100	147	147	135	135	178	186	270	280	364	366	118	122	223	223	181	181	155	163	186	192	0	0	0	0	107	117	275	281	326	336	125	125	0	0	0	0	0	0	392	392
BlaHOO15	BlaHOO	241	261	202	212	242	318	98	98	147	147	103	105	178	196	278	280	334	350	120	120	223	223	175	181	163	163	182	186	0	0	0	0	121	121	275	281	340	340	135	157	0	0	0	0	0	0	328	346
BlaHOO16	BlaHOO	241	253	208	208	0	0	98	100	147	147	131	137	196	196	278	286	348	348	104	120	223	223	181	181	163	163	170	192	0	0	0	0	109	109	271	283	326	340	141	141	0	0	0	0	0	0	386	392
BlaHOO17	BlaHOO	249	249	176	202	242	242	92	100	147	147	115	131	176	178	270	270	348	372	120	122	223	223	179	181	155	163	186	192	0	0	0	0	117	121	271	281	326	330	121	141	0	0	0	0	0	0	340	372
BlaHOO18	BlaHOO	245	263	202	208	250	306	94	100	147	159	103	139	176	176	270	280	334	344	120	120	221	223	175	179	155	163	192	192	0	0	0	0	117	121	281	281	326	336	125	153	0	0	0	0	0	0	368	396
BlaHOO19	BlaHOO	273	273	196	206	270	270	98	100	147	147	133	123	182	196	278	284	354	374	108	116	223	229	181	181	163	163	182	192	0	0	0	0	107	117	275	283	328	340	163	163	0	0	0	0	0	0	340	346
BlaHOO20	BlaHOO	269	281	202	206	242	314	92	102	147	155	105	133	178	178	272	286	348	364	116	120	223	223	179	181	159	163	182	186	0	0	0	0	103	121	275	277	336	336	163	141	0	0	0	0	0	0	344	372
BlaHOO21	BlaHOO	269	269	202	202	278	302	92	94	147	155	105	105	176	196	270	280	364	364	118	120	223	223	179	181	163	163	186	186	0	0	0	0	109	121	277	277	326	330	141	149	0	0	0	0	0	0	346	392
BlaHOO22	BlaHOO	241	259	176	194	286	294	92	94	147	147	103	137	196	196	286	290	364	418	116	116	223	223	179	179	163	167	186	192	0	0	0	0	121	121	271	277	326	336	125	141	0	0	0	0	0	0	328	328
BlaHOO23	BlaHOO	289	289	202	206	226	246	94	94	143	147	103	105	180	182	272	278	334	350	118	124	221	223	179	181	163	163	182	190	0	0	0	0	107	109	271	271	326	336	121	141	0	0	0	0	0	0	340	346
BlaHOO24	BlaHOO	241	261	194	206	242	242	92	98	147	157	105	133	178	196	274	286	350	364	116	120	221	223	179	181	155	163	182	186	0	0	0	0	109	121	267	283	326	330	135	143	0	0	0	0	0	0	328	372
BlaHOO25	BlaHOO	249	261	176	196	242	302	98	100	147	159	105	133	178	196	280	282	348	348	120	120	223	223	181	181	163	163	182	192	0	0	0	0	109	117	275	281	330	336	163	163	0	0	0	0	0	0	366	392
BlaHOO26	BlaHOO	269	269	206	206	274	306	98	100	143	147	105	137	176	182	270	270	362	374	124	126	223	229	179	179	163	163	182	192	0	0	0	0	107	117	275	275	326	330	143	143	0	0	0	0	0	0	346	392
BlaHOO27	BlaHOO	269	293	206	208	242	242	98	98	147	147	105	105	178	196	270	280	364	364	120	120	223	223	175	179	163	163	182	186	0	0	0	0	117	121	281	281	326	336	121	143	0	0	0	0	0	0	346	366
BlaHOO28	BlaHOO	259	259	202	202	242	310	98	100	147	147	103	133	178	178	270	280	348	364	118	118	221	223	181	181	155	163	186	192	0	0	0	0	113	121	275	281	326	336	133	141	0	0	0	0	0	0	344	344
BlaHOO29	BlaHOO	257	299	202	202	242	242	98	100	147	147	103	133	196	196	270	286	348	364	102	116	223	223	181	181	155	163	186	192	0	0	0	0	113	121	277	281	330	336	141	141	0	0	0	0	0	0	328	344
BlaHOO30	BlaHOO	273	273	206	206	242	314	92	98	147	147	137	137	196	200	272	280	346	346	116	120	223	223	181	181	159	163	192	192	0	0	0	0	103	107	275	275	328	340	141	141	0	0	0	0	0	0	346	346
BlaHOO31	BlaHOO	277	293	196	202	242	266	98	98	143	147	105	133	176	180	274	278	334	372	102	120	223	229	175	175	155	163	182	192	0	0	0	0	113	117	271	281	330	336	121	141	0	0	0	0	0	0	328	328
BlaHOO32	BlaHOO	273	293	202	202	242	278	92	98	147	147	105	139	176	180	270	286	346	374	118	124	221	223	179	181	163	165	186	192	0	0	0	0	109	117	277	281	326	336	141	149	0	0	0	0	0	0	346	390
BlaHOO33	BlaHOO	265	265	176	208	242	246	94	102	143	155	133	133	178	196	270	274	348	364	104	108	221	223	175	185	155	163	186	192	0	0	0	0	117	123	275	281	326	340	121	157	0	0	0	0	0	0	346	390
BlaHOO34	BlaHOO	249	293	206	212	242	274	94	94	147	155	105	137	196	196	278	278	348	364	120	120	223	223	179	181	163	163	186	192	0	0	0	0	109	121	275	275	336	336	141	157	0	0	0	0	0	0	346	392
BlaHOO35	BlaHOO	259	269	196	206	242	302	96	98	147	155	105	133	178	186	272	280	348	364	104	124	223	223	181	181	163	163	186	192	0	0	0	0	121	121	271	281	328	340	141	143	0	0	0	0	0	0	346	394
BlaHOO36	BlaHOO	249	273	176	206	274	314	92	94	143	143	103	147	176	176	270	280	346	348	108	116	221	223	179	181	163	163	192	192	0	0	0	0	111	121	271	275	326	330	149	167	0	0	0	0	0	0	328	390
BlaHOO37	BlaHOO	245	257	202	206	242	278	94	106	147	159	105	133	176	178	274	286	346	364	120	120	223	229	179	181	163	165	182	192	0	0	0	0	109	121	275	283	326	336	121	143	0	0	0	0	0	0	392	392
BlaHOO38	BlaHOO	253	261	194	206	242	310	98	100	147	155	105	133	196	202	274	286	364	364	104	122	221	229	181	181	155	163	182	192	0	0	0	0	109	117	275	275	336	340	143	165	0	0	0	0	0	0	394	394
BlaHOO39	BlaHOO	0	0	194	202	242	274	92	94	147	147	105	105	178	178	272	278	348	370	104	116	223	223	181	181	155	155	192	192	0	0	0	0	117	123	271	271	330	336	143	149	0	0	0	0	0	0	346	346
BlaHOO40	BlaHOO	253	273	208	212	242	274	94	98	147	147	133	133	196	196	270	278	334	334	116	118	221	223	179	181	155	165	186	186	0	0	0	0	113	121	275	277	326	330	143	149	0	0	0	0	0	0	370	388
BlaHOO41	BlaHOO	249	249	202	206	294	298	92	94	147	147	105	137	178	196	270	288	346	348	120	120	223	223	181	181	163	163	182	192	0	0	0	0	109	121	271	275	330	336	141	163	0	0	0	0	0	0	346	346
BlaHOO42	BlaHOO	241	261	208	212	242	318	98	98	147	147	103	105	178	196	280	286	334	350	116	120	223	223	175	181	163	163	186	192	0	0	0	0	109	121	275	283	336	340	135	157	0	0	0	0	0	0	368	392
BlaHOO43	BlaHOO	0	0	202	206	278	298	98	98	147	147	105	135	178	196	280	286	334	334	104	120	223	223	179	181	163	163	182	182	0	0	0	0	107	117	271	275	326	340	125	141	0	0	0	0	0	0	392	392
BlaHOO44	BlaHOO	261	297	202	206	246	278	94	98	147	155	127	133	178	180	270	270	346	348	118	120	221	223	179	181	163	163	170	186	0	0	0	0	121	121	271	283	326	336	121	133	0	0	0	0	0	0	328	328
BlaHOO45	BlaHOO	257	259	194	202	242	306	98	100	147	147	115	137	0	0	274	286	332	332	0	0	219	223	0	0	155	161	178	178	0	0	0	0	0	0	285	287	334	336	125	125	0	0	0	0	0	0	326	398
BlaHOO46	BlaHOO	297	297	176	202	298	298	98	102	147	147	115	137	176	196	286	300	348	364	120	120	221	223	175	181	163	163	186	192	0	0	0	0	107	117	281	281	326	336	121	163	0	0	0	0	0	0	328	368
BlaHOO47	BlaHOO	249	249	206	208	306	318	92	92	143	147	105	133	176	182	270	278	348	348	116	118	223	229	181	183	155	163	182	186	0	0	0	0	103	117	271	275	326	328	133	157	0	0	0	0	0	0	328	340
ThaSha400	ThaSha	253	265	202	206	242	278	94	98	147	159	105	109	176	196	270	290	348	374	116	120	223	223	175	189	163	163	192	192	178	262	0	0	0	0	0	0	0	0	0	0	0	0	0	0	0	0	0	0
ThaSha401	ThaSha	265	275	206	228	242	298	94	100	143	159	105	133	176	196	280	290	334	334	120	120	221	223	181	189	155	163	186	192	178	212	0	0	0	0	0	0	0	0	0	0	0	0	0	0	0	0	0	0
ThaSha402	ThaSha	249	267	194	202	242	270	100	102	147	157	105	133	196	196	270	278	334	368	118	124	223	223	181	181	155	163	182	186	220	274	0	0	0	0	0	0	0	0	0	0	0	0	0	0	0	0	0	0
ThaSha403	ThaSha	249	273	202	206	242	246	98	100	143	147	105	105	196	196	270	280	348	370	120	122	221	221	175	179	155	163	186	192	212	228	0	0	0	0	0	0	0	0	0	0	0	0	0	0	0	0	0	0
ThaSha404	ThaSha	265	301	194	206	242	306	92	94	143	147	103	103	176	196	278	278	334	370	116	120	223	223	179	181	155	163	186	192	258	254	0	0	0	0	0	0	0	0	0	0	0	0	0	0	0	0	0	0
ThaSha405	ThaSha	249	297	176	206	234	298	98	108	147	159	115	137	196	196	0	0	332	334	104	116	223	223	177	179	163	163	192	180	216	274	0	0	0	0	0	0	0	0	0	0	0	0	0	0	0	0	0	0
ThaSha406	ThaSha	241	261	194	212	242	306	92	94	143	147	105	133	176	178	274	280	334	334	116	118	223	223	181	181	155	165	170	192	274	310	0	0	0	0	0	0	0	0	0	0	0	0	0	0	0	0	0	0
ThaSha407	ThaSha	257	271	196	206	278	302	94	98	147	157	105	115	196	196	278	278	346	348	104	120	221	221	175	179	155	161	182	192	178	270	0	0	0	0	0	0	0	0	0	0	0	0	0	0	0	0	0	0
ThaSha408	ThaSha	257	267	202	202	278	286	94	100	147	155	115	135	176	196	270	280	346	348	116	120	223	233	179	181	155	163	182	186	212	220	0	0	0	0	0	0	0	0	0	0	0	0	0	0	0	0	0	0
ThaSha409	ThaSha	249	253	196	212	242	286	100	100	147	147	115	133	176	196	270	284	348	348	104	116	223	223	175	179	163	163	182	186	220	234	0	0	0	0	0	0	0	0	0	0	0	0	0	0	0	0	0	0
ThaSha410	ThaSha	263	289	196	206	290	302	94	98	147	157	103	105	178	196	270	270	334	346	116	120	223	233	175	175	163	163	186	186	254	310	0	0	0	0	0	0	0	0	0	0	0	0	0	0	0	0	0	0
ThaSha411	ThaSha	249	271	202	212	226	242	92	92	147	159	105	115	176	186	280	280	348	370	116	120	223	229	189	189	161	163	186	186	218	278	0	0	0	0	0	0	0	0	0	0	0	0	0	0	0	0	0	0
ThaSha412	ThaSha	267	305	206	212	238	278	92	100	143	147	105	105	176	196	278	286	348	364	120	120	223	223	181	189	163	165	192	192	214	262	0	0	0	0	0	0	0	0	0	0	0	0	0	0	0	0	0	0
ThaSha413	ThaSha	253	285	194	196	242	246	94	100	143	159	105	105	176	186	278	280	346	348	108	124	221	229	175	181	155	163	182	186	262	274	0	0	0	0	0	0	0	0	0	0	0	0	0	0	0	0	0	0
ThaSha414	ThaSha	249	249	202	202	242	246	92	92	143	147	115	137	178	196	280	280	366	374	116	124	223	229	175	181	155	165	182	186	216	234	0	0	0	0	0	0	0	0	0	0	0	0	0	0	0	0	0	0
ThaSha415	ThaSha	249	261	196	202	242	242	94	98	147	147	103	135	178	196	270	286	324	346	120	122	223	223	175	181	163	163	186	192	216	254	0	0	0	0	0	0	0	0	0	0	0	0	0	0	0	0	0	0
ThaSha416	ThaSha	265	277	196	196	298	310	98	102	143	163	115	133	196	196	270	280	348	348	116	120	221	233	181	181	155	163	186	186	250	254	0	0	0	0	0	0	0	0	0	0	0	0	0	0	0	0	0	0
ThaSha417	ThaSha	267	297	196	202	278	298	92	94	147	159	133	137	178	182	270	278	334	364	116	128	223	223	175	179	163	163	186	186	220	258	0	0	0	0	0	0	0	0	0	0	0	0	0	0	0	0	0	0
ThaSha418	ThaSha	253	281	196	202	242	310	94	94	143	147	103	105	178	182	278	280	334	374	116	120	221	223	179	179	155	155	186	192	274	274	0	0	0	0	0	0	0	0	0	0	0	0	0	0	0	0	0	0
ThaSha419	ThaSha	281	281	196	206	270	282	94	102	143	147	105	133	196	196	274	282	348	370	108	116	223	223	179	181	155	159	182	186	250	282	0	0	0	0	0	0	0	0	0	0	0	0	0	0	0	0	0	0
ThaSha420	ThaSha	253	315	176	202	242	294	92	94	147	147	103	133	178	182	270	280	358	364	108	116	223	223	179	181	155	163	186	186	290	302	0	0	0	0	0	0	0	0	0	0	0	0	0	0	0	0	0	0
ThaSha421	ThaSha	277	289	202	212	278	302	92	98	143	147	115	133	196	196	280	290	348	370	116	124	223	223	179	179	163	167	186	192	228	278	0	0	0	0	0	0	0	0	0	0	0	0	0	0	0	0	0	0
ThaSha422	ThaSha	261	265	194	206	298	306	98	102	147	163	103	135	186	196	280	286	348	350	120	120	223	223	181	181	155	163	182	192	0	0	0	0	0	0	0	0	0	0	0	0	0	0	0	0	0	0	0	0
ThaSha423	ThaSha	273	321	194	196	274	278	94	100	143	147	115	133	176	186	280	280	334	334	116	120	221	223	179	179	163	163	170	186	0	0	0	0	0	0	0	0	0	0	0	0	0	0	0	0	0	0	0	0
ThaSha424	ThaSha	249	261	176	202	246	310	100	100	147	155	113	137	196	196	280	280	324	348	118	120	223	229	179	181	155	155	186	192	0	0	0	0	0	0	0	0	0	0	0	0	0	0	0	0	0	0	0	0
ThaSha425	ThaSha	245	245	176	202	274	286	94	102	147	159	133	133	176	178	284	288	348	358	116	120	223	223	179	189	163	163	182	192	244	244	0	0	0	0	0	0	0	0	0	0	0	0	0	0	0	0	0	0
ThaSha426	ThaSha	261	273	202	206	278	302	98	100	147	159	105	115	178	182	278	278	348	368	120	120	223	223	179	181	163	163	192	196	0	0	0	0	0	0	0	0	0	0	0	0	0	0	0	0	0	0	0	0
ThaSha427	ThaSha	281	309	202	206	242	278	92	94	157	159	105	115	176	178	280	286	324	348	116	120	223	223	181	181	161	163	186	194	228	232	0	0	0	0	0	0	0	0	0	0	0	0	0	0	0	0	0	0
ThaSha428	ThaSha	265	265	196	196	242	246	94	100	147	157	133	133	176	196	280	286	334	374	108	120	223	223	179	181	155	163	186	186	250	250	0	0	0	0	0	0	0	0	0	0	0	0	0	0	0	0	0	0
ThaSha429	ThaSha	261	277	196	202	242	274	92	98	155	159	133	133	176	196	270	278	372	372	116	116	223	223	175	181	163	163	182	192	228	290	0	0	0	0	0	0	0	0	0	0	0	0	0	0	0	0	0	0
ThaSha430	ThaSha	241	265	202	202	266	298	98	98	147	147	113	133	178	196	278	290	334	348	116	116	223	229	175	179	163	165	186	192	216	302	0	0	0	0	0	0	0	0	0	0	0	0	0	0	0	0	0	0
ThaSha431	ThaSha	253	265	202	212	242	242	94	98	143	147	133	137	176	178	280	280	334	348	116	124	223	223	179	181	163	163	182	186	214	218	0	0	0	0	0	0	0	0	0	0	0	0	0	0	0	0	0	0
ThaSha432	ThaSha	267	289	176	202	242	278	98	100	143	147	103	105	178	186	274	280	334	348	120	120	221	223	175	179	161	163	186	194	178	220	0	0	0	0	0	0	0	0	0	0	0	0	0	0	0	0	0	0
ThaSha433	ThaSha	261	271	176	202	246	318	92	98	143	147	103	133	186	196	274	280	364	374	116	116	223	223	175	181	163	163	186	192	254	270	0	0	0	0	0	0	0	0	0	0	0	0	0	0	0	0	0	0
ThaSha434	ThaSha	267	271	208	210	242	242	92	94	147	159	115	139	178	186	270	278	334	348	108	116	221	223	179	181	163	163	182	192	218	270	313	313	117	121	277	293	326	342	121	141	0	0	0	0	0	0	0	0
ThaSha435	ThaSha	271	289	202	202	242	298	94	98	147	147	105	115	182	196	278	288	350	350	120	120	221	223	181	189	163	165	186	186	250	258	0	0	0	0	0	0	0	0	0	0	0	0	0	0	0	0	0	0
ThaSha436	ThaSha	265	269	202	208	242	266	92	102	143	155	105	115	182	196	280	280	334	370	108	120	221	223	179	179	163	163	192	194	218	258	0	0	0	0	0	0	0	0	0	0	0	0	0	0	0	0	0	0
ThaSha437	ThaSha	257	265	202	206	242	278	94	100	147	157	133	133	178	196	270	270	364	370	116	120	221	233	175	175	161	163	186	186	216	262	0	0	0	0	0	0	0	0	0	0	0	0	0	0	0	0	0	0
ThaSha438	ThaSha	281	321	202	206	246	302	98	100	147	155	115	115	176	196	280	280	348	348	104	120	221	223	175	181	163	163	186	192	204	262	335	341	121	121	265	277	330	330	155	157	0	0	0	0	0	0	0	0
ThaSha439	ThaSha	249	253	0	0	242	246	92	94	147	157	0	0	176	178	280	286	334	334	116	116	223	223	179	189	155	163	182	186	220	274	0	0	0	0	0	0	0	0	0	0	0	0	0	0	0	0	0	0
ThaSha440	ThaSha	261	301	0	0	242	242	98	98	143	147	0	0	182	196	270	280	346	374	116	116	221	223	179	181	161	165	182	186	262	270	0	0	0	0	0	0	0	0	0	0	0	0	0	0	0	0	0	0
ThaSha441	ThaSha	241	281	202	206	242	246	92	98	143	147	105	115	176	196	274	280	334	364	120	120	223	223	179	179	163	165	182	186	218	220	0	0	0	0	0	0	0	0	0	0	0	0	0	0	0	0	0	0
ThaSha442	ThaSha	253	261	206	206	278	298	94	98	147	147	105	105	176	178	278	286	334	348	116	128	221	229	179	189	155	161	182	192	178	278	0	0	0	0	0	0	0	0	0	0	0	0	0	0	0	0	0	0
ThaSha443	ThaSha	259	261	202	202	242	270	94	94	147	159	0	0	186	196	280	288	348	366	108	124	223	223	179	189	155	163	182	192	178	220	0	0	0	0	0	0	0	0	0	0	0	0	0	0	0	0	0	0
ThaSha444	ThaSha	253	283	0	0	242	278	92	94	159	159	0	0	178	186	270	290	350	374	116	120	221	223	175	181	163	163	186	186	178	340	0	0	0	0	0	0	0	0	0	0	0	0	0	0	0	0	0	0
ThaSha445	ThaSha	249	261	0	0	274	302	94	102	155	157	0	0	178	196	270	288	366	374	116	118	221	223	175	175	159	163	182	186	218	224	0	0	0	0	0	0	0	0	0	0	0	0	0	0	0	0	0	0
ThaSha446	ThaSha	245	269	0	0	278	278	94	94	147	147	0	0	176	186	280	280	348	374	116	116	223	223	179	189	163	163	182	186	178	224	0	0	0	0	0	0	0	0	0	0	0	0	0	0	0	0	0	0
ThaSha447	ThaSha	249	265	196	202	266	302	94	102	147	155	115	135	182	198	278	280	324	348	116	120	223	223	175	181	155	163	192	192	212	302	0	0	0	0	0	0	0	0	0	0	0	0	0	0	0	0	0	0
ThaSha448	ThaSha	271	297	202	206	242	298	98	102	147	159	115	127	186	198	280	280	324	348	120	124	221	223	181	181	163	163	186	186	250	254	0	0	0	0	0	0	0	0	0	0	0	0	0	0	0	0	0	0
ThaSha449	ThaSha	253	265	206	210	242	242	92	98	147	147	105	137	196	196	270	286	348	348	104	116	223	223	179	189	163	163	192	196	178	306	0	0	0	0	0	0	0	0	0	0	0	0	0	0	0	0	0	0
ThaCul1	ThaCul	265	275	186	194	242	318	94	94	143	147	105	105	196	196	278	280	366	382	122	124	223	229	175	181	163	165	182	186	214	226	0	0	109	117	275	277	332	342	0	0	0	0	0	0	0	0	0	0
ThaCul2	ThaCul	259	283	196	196	242	302	92	102	143	143	129	137	178	182	280	286	360	364	120	128	223	223	175	179	155	163	182	190	178	212	313	335	117	117	271	275	328	336	0	0	0	0	0	0	0	0	0	0
ThaCul3	ThaCul	273	281	202	202	242	278	98	120	143	147	103	133	180	182	270	280	334	360	120	120	223	223	175	175	163	163	186	192	214	214	287	313	107	109	275	277	326	336	0	0	0	0	0	0	0	0	0	0
ThaCul4	ThaCul	261	263	196	202	246	278	92	94	147	147	105	115	182	196	278	278	350	364	116	122	221	223	179	181	163	163	192	192	178	258	309	317	109	121	271	271	332	336	0	0	0	0	0	0	0	0	0	0
ThaCul5	ThaCul	269	289	194	202	242	306	100	102	147	159	105	133	176	196	274	278	334	366	116	120	221	223	175	181	163	163	192	192	178	294	407	409	107	117	271	277	330	332	0	0	0	0	0	0	0	0	0	0
ThaCul6	ThaCul	277	281	206	212	242	290	92	102	147	147	105	133	178	182	286	286	334	348	120	120	223	223	183	183	159	169	182	192	214	278	283	287	109	117	271	271	326	336	0	0	0	0	0	0	0	0	0	0
ThaCul7	ThaCul	257	257	194	202	306	314	98	100	143	147	105	133	176	180	280	286	348	348	116	120	223	223	175	179	155	163	186	192	178	178	283	313	109	121	271	281	326	326	0	0	0	0	0	0	0	0	0	0
ThaCul8	ThaCul	273	273	194	196	242	242	92	92	157	157	105	133	176	182	280	280	334	348	104	120	221	223	175	189	159	163	182	186	178	274	285	285	113	117	271	275	326	330	0	0	0	0	0	0	0	0	0	0
ThaCul9	ThaCul	269	269	176	196	242	326	98	106	143	147	105	115	178	178	280	280	348	364	108	122	223	223	179	189	163	163	186	192	178	306	309	309	117	121	271	281	336	336	0	0	0	0	0	0	0	0	0	0
ThaCul10	ThaCul	249	257	194	196	238	242	96	102	157	157	133	137	0	0	268	284	0	0	110	110	0	0	0	0	0	0	190	202	220	262	0	0	0	0	0	0	0	0	0	0	0	0	0	0	0	0	0	0
ThaCul11	ThaCul	265	289	194	196	242	242	92	98	147	147	105	133	182	186	274	278	334	348	116	116	221	221	179	189	161	163	186	192	178	214	0	0	113	117	271	275	326	330	0	0	0	0	0	0	0	0	0	0
ThaCul12	ThaCul	261	261	206	212	294	294	92	92	147	159	103	133	176	182	280	280	334	346	104	120	221	223	181	181	155	163	186	192	214	214	287	313	117	123	267	271	336	336	0	0	0	0	0	0	0	0	0	0
ThaCul13	ThaCul	241	285	176	206	242	242	94	100	143	147	105	115	176	200	286	286	372	378	102	116	221	223	181	181	155	163	186	186	178	218	305	361	107	117	275	283	332	340	0	0	0	0	0	0	0	0	0	0
ThaCul14	ThaCul	275	289	176	202	242	306	100	100	147	147	105	135	180	182	278	286	370	372	116	128	221	221	181	189	163	163	192	192	266	298	305	317	117	121	267	275	326	326	0	0	0	0	0	0	0	0	0	0
ThaCul15	ThaCul	263	265	176	202	242	318	98	98	143	147	103	133	182	182	270	280	348	364	120	120	221	223	179	181	163	163	186	192	302	246	287	317	117	121	275	279	326	336	0	0	0	0	0	0	0	0	0	0
ThaCul16	ThaCul	281	281	202	212	238	246	94	98	147	157	103	105	176	176	270	280	370	382	114	120	223	229	175	179	155	163	182	192	224	262	317	341	117	121	271	271	326	332	0	0	0	0	0	0	0	0	0	0
ThaCul17	ThaCul	273	277	198	212	242	242	98	100	147	147	103	133	196	196	274	278	334	372	104	108	221	223	179	179	163	163	186	192	214	294	313	333	121	121	275	281	326	336	0	0	0	0	0	0	0	0	0	0
ThaCul18	ThaCul	285	301	196	212	242	242	0	0	147	147	115	133	176	178	280	280	348	368	104	116	223	223	181	181	163	163	186	192	214	306	311	323	117	121	271	277	326	336	0	0	0	0	0	0	0	0	0	0
ThaCul19	ThaCul	261	293	202	208	242	266	92	98	147	147	103	133	178	178	270	280	350	370	116	122	223	223	181	189	155	155	186	192	214	216	339	341	111	123	271	281	330	330	0	0	0	0	0	0	0	0	0	0
ThaCul20	ThaCul	265	273	202	208	242	330	98	106	147	163	105	137	180	180	278	280	334	364	112	116	221	223	181	181	163	163	186	192	258	270	313	323	117	121	271	281	326	332	0	0	0	0	0	0	0	0	0	0
ThaCul21	ThaCul	261	289	176	206	242	318	92	98	143	147	133	133	176	196	280	280	364	368	102	124	223	223	175	181	155	167	192	192	178	212	313	313	117	121	275	281	326	336	0	0	0	0	0	0	0	0	0	0
ThaCul22	ThaCul	259	289	176	212	274	314	92	94	147	159	103	133	176	182	270	278	364	364	102	116	223	223	179	181	159	163	186	192	262	266	317	317	117	121	271	277	336	336	0	0	0	0	0	0	0	0	0	0
ThaCul23	ThaCul	277	285	194	194	242	274	0	0	147	147	105	133	178	196	274	280	334	348	108	120	221	229	179	189	155	163	182	192	212	216	313	337	117	121	275	277	330	336	0	0	0	0	0	0	0	0	0	0
ThaCul24	ThaCul	269	279	196	202	242	242	92	98	147	147	139	139	176	178	278	278	348	348	118	120	223	223	179	179	163	163	182	198	178	218	285	337	117	119	281	283	330	336	0	0	0	0	0	0	0	0	0	0
ThaCul25	ThaCul	261	277	202	212	242	302	98	100	143	143	133	141	178	186	280	280	334	364	116	120	223	223	179	181	163	163	186	192	212	216	287	313	117	117	275	275	326	330	0	0	0	0	0	0	0	0	0	0
ThaCul26	ThaCul	285	333	196	208	242	274	92	92	147	147	105	123	186	196	278	280	334	372	116	120	221	223	181	189	163	165	182	186	250	270	335	339	113	117	271	271	328	330	0	0	0	0	0	0	0	0	0	0
ThaCul27	ThaCul	265	269	202	202	234	242	98	100	143	155	137	129	176	176	280	286	334	364	104	108	221	223	175	175	159	165	192	192	230	270	317	317	121	123	271	275	336	336	0	0	0	0	0	0	0	0	0	0
ThaCul28	ThaCul	265	269	196	206	294	294	92	100	147	157	105	133	180	196	278	280	348	364	116	116	221	223	181	183	155	163	182	192	178	262	321	331	117	121	281	283	326	330	0	0	0	0	0	0	0	0	0	0
ThaCul29	ThaCul	265	285	212	212	242	242	98	98	147	157	105	115	178	178	278	288	366	366	116	120	223	223	175	179	155	155	182	192	212	250	313	333	121	121	271	283	326	330	0	0	0	0	0	0	0	0	0	0
ThaCul30	ThaCul	269	285	202	202	246	302	98	98	147	157	133	137	178	196	278	280	334	348	104	108	223	223	175	181	155	163	192	192	262	266	285	285	117	121	271	277	328	336	0	0	0	0	0	0	0	0	0	0
ThaCul31	ThaCul	281	281	196	206	242	322	98	100	143	143	133	137	186	196	280	292	366	374	104	120	223	223	179	189	155	163	186	192	250	258	317	361	107	107	275	281	326	336	0	0	0	0	0	0	0	0	0	0
ThaCul32	ThaCul	289	313	196	202	242	270	94	98	143	147	105	105	176	186	280	280	324	334	108	116	221	223	175	179	163	163	182	186	178	294	313	383	121	121	281	281	326	334	0	0	0	0	0	0	0	0	0	0
ThaCul33	ThaCul	285	285	176	206	270	274	92	98	147	147	105	137	182	196	280	280	360	368	102	116	223	223	181	181	163	163	186	186	230	250	307	319	117	121	271	275	330	336	0	0	0	0	0	0	0	0	0	0
ThaCul34	ThaCul	273	275	202	206	234	242	94	100	143	147	103	105	178	196	280	286	364	370	116	120	223	223	179	181	159	163	192	192	178	220	313	333	117	121	271	283	332	336	0	0	0	0	0	0	0	0	0	0
ThaCul35	ThaCul	265	277	194	212	274	302	94	98	143	147	105	133	182	186	278	280	334	370	118	126	221	223	175	181	155	159	192	192	216	244	297	337	109	117	275	285	330	336	0	0	0	0	0	0	0	0	0	0
ThaCul36	ThaCul	269	275	196	206	242	270	92	102	147	147	115	137	190	196	278	290	334	348	116	116	223	225	175	181	155	163	192	192	212	298	287	299	117	121	275	281	326	342	0	0	0	0	0	0	0	0	0	0
ThaCul37	ThaCul	241	301	196	212	282	318	98	98	143	147	105	133	178	200	278	280	334	334	116	120	223	229	175	175	157	163	182	182	266	274	299	299	117	121	271	271	336	336	0	0	0	0	0	0	0	0	0	0
ThaCul38	ThaCul	253	265	202	206	314	314	98	108	143	147	133	133	180	196	270	282	346	372	104	120	223	233	175	179	163	163	186	186	224	270	309	317	109	121	271	271	328	336	0	0	0	0	0	0	0	0	0	0
ThaCul39	ThaCul	263	273	176	202	274	290	100	102	147	147	105	133	176	178	280	280	334	360	116	120	223	223	175	181	163	163	182	192	214	292	273	273	117	121	271	275	330	336	0	0	0	0	0	0	0	0	0	0
ThaCul40	ThaCul	249	253	202	202	246	290	94	94	147	147	103	105	176	192	278	280	334	372	116	120	223	229	179	181	161	167	186	192	208	286	313	317	117	121	277	281	336	336	0	0	0	0	0	0	0	0	0	0
ThaCul41	ThaCul	261	285	194	202	306	342	98	108	147	159	105	133	196	196	270	278	338	370	102	118	223	229	179	181	155	159	192	192	266	286	309	339	107	121	273	277	326	336	0	0	0	0	0	0	0	0	0	0
ThaCul42	ThaCul	241	289	194	206	242	250	98	100	143	147	133	137	178	196	286	288	348	372	120	120	221	229	175	181	163	163	182	186	216	216	307	331	121	121	281	285	330	336	0	0	0	0	0	0	0	0	0	0
ThaCul43	ThaCul	261	265	194	212	242	242	92	100	147	155	133	141	178	196	274	280	346	364	122	124	223	233	181	183	163	163	186	186	258	262	313	317	117	121	271	275	330	336	0	0	0	0	0	0	0	0	0	0
ThaCul44	ThaCul	257	257	202	212	242	242	98	98	143	147	103	137	0	0	0	0	0	0	0	0	0	0	0	0	0	0	0	0	212	294	0	0	117	119	0	0	0	0	0	0	0	0	0	0	0	0	0	0
ThaHam1	ThaHam	245	253	202	202	242	242	92	100	143	147	105	137	176	196	280	280	340	364	108	120	223	223	175	175	163	169	182	186	178	266	287	313	109	121	271	275	332	336	0	0	0	0	0	0	0	0	0	0
ThaHam2	ThaHam	297	301	202	202	242	242	98	100	143	147	133	137	178	186	278	278	334	348	120	124	223	229	181	181	163	163	182	186	206	220	317	317	117	121	271	275	332	336	0	0	0	0	0	0	0	0	0	0
ThaHam3	ThaHam	261	265	176	202	242	278	92	98	143	147	105	133	176	178	280	280	364	372	116	120	223	223	179	189	155	161	186	192	172	250	305	337	117	121	277	281	326	326	0	0	0	0	0	0	0	0	0	0
ThaHam4	ThaHam	257	265	206	206	242	274	94	96	147	147	105	133	176	196	278	288	348	348	108	120	223	223	175	181	159	163	182	192	152	178	323	333	117	117	275	275	330	336	0	0	0	0	0	0	0	0	0	0
ThaHam5	ThaHam	261	273	176	194	246	278	94	100	143	143	105	105	176	196	270	280	346	364	108	116	223	229	175	179	155	163	182	192	212	228	339	341	107	109	277	281	336	336	0	0	0	0	0	0	0	0	0	0
ThaHam6	ThaHam	253	297	176	206	242	278	94	98	147	155	137	137	196	196	270	280	324	372	120	120	223	223	181	181	163	163	186	192	242	266	287	287	117	121	275	275	326	330	0	0	0	0	0	0	0	0	0	0
ThaHam7	ThaHam	257	265	194	206	306	326	98	102	147	157	113	127	180	182	278	280	348	364	116	124	221	223	175	183	163	163	186	192	178	244	287	287	117	121	275	277	326	326	0	0	0	0	0	0	0	0	0	0
ThaHam8	ThaHam	259	269	176	202	242	274	96	96	147	155	105	117	176	180	270	274	346	364	120	116	223	225	175	179	155	163	186	188	176	176	287	317	113	121	271	281	326	336	0	0	0	0	0	0	0	0	0	0
ThaHam9	ThaHam	257	285	202	212	242	242	94	94	143	159	133	133	176	196	278	280	334	334	120	124	221	223	175	179	163	163	186	186	220	178	337	339	117	121	277	287	326	326	0	0	0	0	0	0	0	0	0	0
ThaHam10	ThaHam	249	273	206	206	242	242	92	98	147	147	133	137	182	196	270	280	334	348	120	120	221	221	181	181	155	163	192	192	216	258	287	313	117	121	281	281	336	336	0	0	0	0	0	0	0	0	0	0
ThaHam11	ThaHam	253	309	202	202	242	306	94	100	143	147	133	133	182	196	278	292	324	350	108	120	223	223	179	181	155	159	186	196	218	278	289	335	109	117	277	281	328	336	0	0	0	0	0	0	0	0	0	0
ThaHam12	ThaHam	249	297	194	208	242	298	98	98	143	147	115	133	178	182	280	288	334	334	108	118	223	223	179	189	163	163	186	186	216	228	287	313	117	121	277	283	328	336	0	0	0	0	0	0	0	0	0	0
ThaHam13	ThaHam	273	277	176	206	242	278	94	94	147	159	105	133	176	196	280	286	350	368	108	120	221	223	179	181	155	163	182	186	214	258	273	333	107	109	275	281	326	328	0	0	0	0	0	0	0	0	0	0
ThaHam15	ThaHam	241	283	202	212	242	242	98	104	147	147	105	133	196	196	270	280	334	364	116	120	223	225	179	179	163	163	186	192	254	302	287	313	117	121	277	283	326	336	0	0	0	0	0	0	0	0	0	0
ThaHam16	ThaHam	241	257	202	212	0	0	100	100	147	147	115	143	176	178	278	290	370	372	116	120	221	223	175	179	155	163	186	192	0	0	287	287	117	117	275	289	330	336	0	0	0	0	0	0	0	0	340	340
ThaHam17	ThaHam	277	285	176	206	242	242	94	102	143	143	103	105	176	196	270	278	334	334	120	120	221	221	179	181	155	155	192	192	214	164	287	287	113	117	275	279	326	336	0	0	0	0	0	0	0	0	0	0
ThaHam18	ThaHam	245	293	176	196	242	242	92	98	143	157	103	139	178	186	278	278	348	370	120	120	223	223	175	179	155	155	192	192	256	266	283	317	117	117	271	275	332	336	0	0	0	0	0	0	0	0	0	0
ThaHam19	ThaHam	261	281	194	212	242	278	94	98	147	147	105	133	176	180	278	286	334	370	104	120	221	223	179	181	163	163	182	186	172	224	333	335	119	125	271	277	330	336	0	0	0	0	0	0	0	0	0	0
ThaHam20	ThaHam	277	283	202	206	242	246	94	94	155	159	105	133	178	196	270	284	334	354	116	120	221	223	181	181	163	163	182	186	258	270	283	283	117	117	271	275	336	336	0	0	0	0	0	0	0	0	0	0
ThaHam21	ThaHam	245	245	176	194	246	314	94	100	147	147	103	137	176	196	280	286	364	372	120	124	221	221	179	181	163	163	182	182	178	262	287	287	107	121	265	283	326	328	0	0	0	0	0	0	0	0	0	0
ThaHam22	ThaHam	265	273	194	212	226	310	92	98	143	147	105	105	176	196	278	280	364	372	116	120	223	223	179	181	163	169	186	186	224	258	283	337	117	121	271	277	326	336	0	0	0	0	0	0	0	0	0	0
ThaHam23	ThaHam	265	273	202	208	278	282	92	98	155	163	115	115	178	196	274	278	348	368	104	120	221	223	179	181	159	163	192	192	214	220	335	335	119	121	271	275	336	336	0	0	0	0	0	0	0	0	0	0
ThaHam24	ThaHam	253	281	194	212	242	250	98	100	147	159	105	137	186	194	280	286	360	374	108	122	223	223	175	179	163	167	182	192	212	214	0	0	121	121	277	285	328	336	0	0	0	0	0	0	0	0	0	0
ThaHam25	ThaHam	253	273	196	196	242	314	94	98	147	147	105	105	178	196	270	280	348	372	104	122	223	223	175	181	155	163	182	186	204	278	287	313	109	121	271	275	328	336	0	0	0	0	0	0	0	0	0	0
ThaHam26	ThaHam	281	289	196	202	282	302	94	100	143	147	0	0	176	196	286	290	334	340	108	120	223	223	175	179	159	169	186	192	262	290	287	313	107	107	271	281	330	340	0	0	0	0	0	0	0	0	0	0
ThaHam27	ThaHam	261	261	202	212	242	290	94	98	157	159	105	133	176	196	278	280	324	348	120	124	221	223	175	181	163	165	186	192	178	270	287	341	109	121	281	285	326	326	0	0	0	0	0	0	0	0	0	0
ThaHam28	ThaHam	249	285	202	208	226	278	100	100	159	159	113	133	176	176	278	296	348	364	116	120	223	223	175	175	155	163	186	186	214	216	273	315	117	117	285	285	326	336	0	0	0	0	0	0	0	0	0	0
ThaHam29	ThaHam	285	291	202	206	270	306	94	104	143	159	133	133	176	196	270	280	346	348	120	120	223	223	179	181	155	163	186	192	266	282	281	287	109	121	271	271	330	336	0	0	0	0	0	0	0	0	0	0
ThaHam30	ThaHam	265	297	206	212	278	282	100	106	147	159	105	135	176	178	280	280	348	364	108	116	223	223	175	179	163	163	170	192	258	266	337	337	109	121	271	285	336	336	0	0	0	0	0	0	0	0	0	0
ThaHam31	ThaHam	257	267	202	202	242	242	92	92	143	159	105	105	178	186	280	296	352	364	120	120	223	223	175	175	163	163	186	192	266	294	287	357	117	121	271	277	336	336	0	0	0	0	0	0	0	0	0	0
ThaHam32	ThaHam	249	249	202	212	242	246	94	98	147	157	133	137	180	196	280	296	358	368	116	120	221	223	181	189	159	163	182	186	178	266	317	317	107	111	271	271	326	336	0	0	0	0	0	0	0	0	0	0
ThaHam33	ThaHam	261	269	202	212	242	274	94	98	143	143	115	133	176	176	270	278	348	364	104	116	221	229	175	181	163	163	182	192	220	224	317	321	109	109	271	275	326	336	0	0	0	0	0	0	0	0	0	0
ThaHam34	ThaHam	273	297	194	206	238	242	98	98	143	147	115	133	178	196	274	280	334	360	116	120	221	221	175	179	163	163	192	192	216	258	407	409	113	121	271	281	326	332	0	0	0	0	0	0	0	0	0	0
ThaHam35	ThaHam	249	301	196	202	246	278	100	100	147	147	137	137	182	196	278	286	334	334	120	124	223	223	175	183	163	163	186	192	172	220	333	335	109	117	275	275	336	336	0	0	0	0	0	0	0	0	0	0
ThaHam36	ThaHam	265	291	202	212	234	310	94	94	147	151	105	133	176	178	280	286	334	352	116	122	221	223	175	179	159	163	182	192	216	266	317	335	113	117	271	275	326	330	0	0	0	0	0	0	0	0	0	0
ThaHam37	ThaHam	253	279	196	212	242	246	92	94	147	147	105	135	178	186	278	280	352	368	120	120	221	223	181	183	163	163	192	192	266	282	357	357	111	121	271	283	336	336	0	0	0	0	0	0	0	0	0	0
ThaHam38	ThaHam	265	279	202	212	242	242	92	100	147	147	135	137	196	196	280	280	348	364	108	118	223	223	181	181	163	163	192	192	212	274	337	339	107	117	283	293	330	330	0	0	0	0	0	0	0	0	0	0
ThaHam39	ThaHam	265	265	194	202	242	282	98	102	143	147	103	133	196	196	278	280	350	350	104	120	221	223	179	179	155	169	186	186	262	274	313	337	111	121	283	285	330	336	0	0	0	0	0	0	0	0	0	0
ThaHam40	ThaHam	253	277	208	212	242	270	94	94	143	147	103	135	182	182	270	278	364	366	116	116	221	223	181	183	159	159	186	186	220	266	273	385	109	121	271	275	336	336	0	0	0	0	0	0	0	0	0	0
ThaHam41	ThaHam	269	285	176	212	230	242	98	98	143	157	105	133	176	196	280	280	350	368	108	120	221	221	175	181	155	163	186	186	216	278	339	341	117	121	271	283	326	334	0	0	0	0	0	0	0	0	0	0
ThaHam42	ThaHam	249	249	176	202	242	274	92	98	147	147	105	133	176	182	278	280	346	348	108	120	221	223	175	179	155	163	192	192	262	266	337	337	111	121	265	285	330	340	0	0	0	0	0	0	0	0	0	0
ThaHam43	ThaHam	277	289	208	208	234	242	98	100	147	159	105	133	178	196	278	280	334	364	120	120	221	223	181	181	163	163	186	186	214	228	287	303	109	119	275	277	330	336	0	0	0	0	0	0	0	0	0	0
ThaHam44	ThaHam	257	265	206	206	242	294	92	102	147	147	103	105	176	180	280	296	324	374	116	120	221	223	181	181	163	167	186	192	266	294	315	317	111	121	265	275	326	336	0	0	0	0	0	0	0	0	0	0
ThaHam45	ThaHam	277	277	194	202	242	302	94	94	143	147	133	133	176	178	270	280	364	364	116	122	223	229	181	181	155	155	182	186	250	266	287	313	109	117	271	281	328	336	0	0	0	0	0	0	0	0	0	0
ThaWhi_1	ThaWhi	253	277	206	206	242	242	98	100	147	147	115	133	196	196	278	278	360	364	104	116	221	223	175	179	163	163	182	192	178	282	109	121	125	141	267	283	328	330	0	0	0	0	0	0	0	0	0	0
ThaWhi_2	ThaWhi	249	257	196	212	242	278	98	100	143	147	103	105	178	178	278	286	364	374	116	116	223	223	179	181	163	167	182	192	178	212	117	117	125	125	275	281	326	336	0	0	0	0	0	0	0	0	0	0
ThaWhi_3	ThaWhi	249	253	176	206	226	242	98	100	155	159	105	133	178	186	278	280	348	364	104	116	223	223	181	181	163	163	186	192	214	216	111	117	145	145	283	293	330	336	0	0	0	0	0	0	0	0	0	0
ThaWhi_4	ThaWhi	289	297	176	206	242	242	94	94	147	147	105	105	196	196	278	280	334	334	120	120	223	223	181	181	161	163	182	186	178	218	117	117	125	125	275	275	326	336	0	0	0	0	0	0	0	0	0	0
ThaWhi_5	ThaWhi	241	257	202	212	242	242	98	98	143	147	103	105	180	186	288	298	364	368	116	116	221	223	179	179	155	163	182	186	250	250	109	121	157	157	275	277	336	336	0	0	0	0	0	0	0	0	0	0
ThaWhi_6	ThaWhi	289	309	202	202	302	242	92	100	143	147	133	133	182	186	278	278	370	370	116	116	223	223	179	181	155	159	186	190	250	266	117	121	143	157	271	281	336	336	0	0	0	0	0	0	0	0	0	0
ThaWhi_7	ThaWhi	261	289	202	206	242	278	94	96	147	157	103	133	176	176	270	280	348	364	108	116	221	223	175	181	159	163	192	192	218	230	107	121	125	125	277	281	328	340	0	0	0	0	0	0	0	0	0	0
ThaWhi_8	ThaWhi	309	317	196	206	242	242	92	94	143	147	105	115	196	196	278	280	334	348	120	120	223	229	179	179	163	163	186	192	178	252	107	113	143	157	271	281	326	336	0	0	0	0	0	0	0	0	0	0
ThaWhi_9	ThaWhi	261	281	202	206	242	246	94	98	143	143	103	105	176	178	278	286	334	364	116	120	223	225	179	181	163	163	192	192	258	258	117	121	161	161	271	281	328	336	0	0	0	0	0	0	0	0	0	0
ThaWhi_10	ThaWhi	265	285	202	202	302	306	98	100	143	157	133	133	178	180	280	280	364	418	120	120	221	223	179	179	155	163	186	186	250	290	109	117	125	149	271	271	326	336	0	0	0	0	0	0	0	0	0	0
ThaWhi_11	ThaWhi	249	257	196	202	238	306	98	98	143	147	105	135	178	182	270	286	324	374	116	120	223	223	183	183	155	169	182	192	224	258	109	121	143	143	265	271	328	336	0	0	0	0	0	0	0	0	0	0
ThaWhi_12	ThaWhi	259	279	176	212	242	266	98	98	147	147	103	115	176	196	278	282	348	364	108	124	221	223	181	181	163	163	186	192	250	208	117	121	161	161	271	281	336	336	0	0	0	0	0	0	0	0	0	0
ThaWhi_13	ThaWhi	249	305	176	176	242	254	94	96	147	147	105	133	178	196	270	280	350	364	108	120	221	223	181	181	155	163	186	186	178	250	117	121	157	157	271	277	332	336	0	0	0	0	0	0	0	0	0	0
ThaWhi_14	ThaWhi	257	279	198	202	274	290	98	98	147	147	115	133	180	180	286	296	364	368	116	120	221	229	175	179	155	163	182	192	212	250	117	117	143	143	271	275	326	336	0	0	0	0	0	0	0	0	328	346
ThaWhi_15	ThaWhi	257	265	202	202	266	274	94	100	143	143	103	105	196	186	274	280	348	350	116	120	221	223	175	175	161	163	186	186	178	228	121	121	143	143	271	277	326	336	0	0	0	0	0	0	0	0	0	0
ThaWhi_16	ThaWhi	281	283	202	202	302	306	98	102	143	143	103	137	176	186	280	280	366	372	104	116	223	223	181	183	161	163	186	192	204	262	107	117	143	149	275	293	336	340	0	0	0	0	0	0	0	0	0	0
ThaWhi_17	ThaWhi	273	285	202	202	246	278	92	94	147	147	103	105	196	196	272	274	366	370	120	108	223	223	179	181	159	163	186	192	224	228	107	117	125	161	275	277	326	340	0	0	0	0	0	0	0	0	0	0
ThaWhi_18	ThaWhi	271	285	196	206	242	246	94	98	147	147	105	115	178	196	280	290	350	380	116	120	221	223	181	181	155	163	186	192	250	178	109	117	125	167	265	275	326	336	0	0	0	0	0	0	0	0	0	0
ThaWhi_19	ThaWhi	257	257	196	196	302	318	94	98	143	147	105	115	186	196	280	286	334	370	116	120	223	229	181	181	163	163	192	192	254	262	117	121	121	149	271	271	326	330	0	0	0	0	0	0	0	0	0	0
ThaWhi_20	ThaWhi	253	285	196	202	238	318	94	100	147	159	105	133	176	186	264	278	334	334	108	116	221	229	179	181	155	163	192	192	218	266	117	121	125	157	271	283	330	336	0	0	0	0	0	0	0	0	0	0
ThaWhi_21	ThaWhi	261	261	206	212	270	306	100	100	143	163	105	133	176	176	270	278	348	350	108	120	221	229	179	181	155	165	182	192	178	270	117	121	125	155	275	277	336	336	0	0	0	0	0	0	0	0	0	0
ThaWhi_22	ThaWhi	257	263	194	202	242	242	94	98	147	147	105	105	196	196	282	284	334	372	116	120	223	223	175	179	161	163	186	192	178	214	109	121	125	125	281	281	336	336	0	0	0	0	0	0	0	0	0	0
ThaWhi_23	ThaWhi	261	283	176	206	242	270	98	98	147	155	105	133	186	196	280	280	334	334	116	116	223	223	179	181	159	161	182	192	214	262	121	121	125	157	271	283	326	336	0	0	0	0	0	0	0	0	0	0
ThaWhi_24	ThaWhi	257	283	202	202	242	306	94	98	143	143	105	133	178	196	278	282	368	368	108	120	221	223	181	181	161	163	186	186	216	258	107	113	121	125	271	277	326	330	0	0	0	0	0	0	0	0	0	0
ThaWhi_25	ThaWhi	257	277	196	202	246	318	92	98	147	147	105	137	178	178	270	280	346	364	116	116	223	223	179	181	163	163	182	192	214	278	117	121	157	157	271	275	326	330	0	0	0	0	0	0	0	0	0	0
ThaWhi_26	ThaWhi	245	249	202	202	250	318	98	100	143	147	105	133	178	196	274	280	334	346	104	116	221	223	179	181	155	163	182	192	234	270	117	121	149	149	271	275	336	336	0	0	0	0	0	0	0	0	0	0
ThaWhi_27	ThaWhi	261	265	194	202	302	334	92	98	143	147	133	133	176	180	280	286	364	370	116	120	221	221	175	189	163	165	186	192	204	286	117	117	125	157	265	271	332	336	0	0	0	0	0	0	0	0	0	0
ThaWhi_28	ThaWhi	257	269	176	176	242	274	98	98	147	147	105	105	176	176	278	288	348	372	120	120	221	223	181	181	163	163	182	186	254	274	109	121	125	125	275	283	326	328	0	0	0	0	0	0	0	0	0	0
ThaWhi_29	ThaWhi	243	293	202	206	242	242	94	98	147	147	103	105	180	196	280	288	348	368	104	116	221	223	179	181	155	163	192	192	212	274	121	121	157	165	271	277	326	340	0	0	0	0	0	0	0	0	340	394
ThaWhi_30	ThaWhi	285	291	176	212	242	282	92	100	147	147	133	137	176	178	280	288	334	370	116	120	221	223	179	181	155	165	186	192	178	214	117	117	143	143	283	283	328	332	0	0	0	0	0	0	0	0	0	0
ThaWhi_31	ThaWhi	259	261	202	202	242	302	92	102	143	147	103	133	176	186	280	280	334	348	104	120	221	223	181	181	161	163	186	194	0	0	121	121	125	125	277	277	328	330	0	0	0	0	0	0	0	0	0	0
ThaWhi_32	ThaWhi	253	273	202	212	266	298	94	98	143	143	103	105	176	196	286	288	334	364	104	104	221	223	181	189	163	163	192	192	270	214	111	117	125	135	273	281	326	330	0	0	0	0	0	0	0	0	0	0
ThaWhi_33	ThaWhi	257	265	202	212	242	278	92	102	143	159	133	137	176	186	278	280	334	366	120	120	221	223	179	179	155	159	186	192	214	244	117	121	125	165	271	281	336	340	0	0	0	0	0	0	0	0	0	0
ThaWhi_34	ThaWhi	301	317	202	206	242	314	92	94	143	157	133	137	178	182	270	288	334	348	116	120	223	233	179	179	163	163	182	186	224	254	117	117	121	143	281	283	326	336	0	0	0	0	0	0	0	0	0	0
ThaWhi_35	ThaWhi	261	279	204	212	242	246	94	100	147	159	133	137	196	186	280	286	334	346	116	124	223	229	175	181	155	163	186	186	216	244	107	121	125	125	275	275	326	336	0	0	0	0	0	0	0	0	0	0
ThaWhi_36	ThaWhi	261	293	202	202	242	286	92	106	159	159	105	139	182	196	274	280	348	370	116	120	225	229	179	181	161	163	182	186	274	282	117	117	157	165	277	277	332	332	0	0	0	0	0	0	0	0	0	0
ThaWhi_37	ThaWhi	273	273	176	196	282	290	98	100	147	157	133	133	186	196	286	288	334	364	116	116	221	223	175	181	163	163	186	192	226	262	109	117	143	143	271	275	330	336	0	0	0	0	0	0	0	0	0	0
ThaWhi_38	ThaWhi	269	279	176	202	242	302	94	102	147	147	103	133	180	196	278	286	334	334	116	120	221	223	181	183	159	163	186	192	212	250	111	117	121	121	271	275	326	330	0	0	0	0	0	0	0	0	0	0
ThaWhi_39	ThaWhi	241	257	206	206	242	250	94	98	147	147	105	105	178	178	280	286	334	364	116	120	223	223	175	181	155	163	186	190	214	266	117	117	125	165	275	283	328	330	0	0	0	0	0	0	0	0	0	0
ThaWhi_40	ThaWhi	249	257	208	212	282	306	98	98	143	155	105	133	176	176	278	282	364	364	116	120	221	223	175	181	163	163	186	192	214	220	109	121	161	143	271	271	326	336	0	0	0	0	0	0	0	0	0	0
ThaWhi_41	ThaWhi	273	241	202	206	242	250	98	100	147	157	105	105	178	182	280	286	334	348	108	116	223	229	175	179	155	163	182	186	0	0	113	121	0	0	271	275	330	336	0	0	0	0	0	0	0	0	370	390
ThaWhi_42	ThaWhi	271	271	202	206	286	302	94	106	143	143	103	133	178	196	270	278	334	348	108	118	223	223	175	183	155	163	186	192	214	276	107	109	121	143	281	283	326	340	0	0	0	0	0	0	0	0	0	0
ThaWhi_43	ThaWhi	259	305	196	202	278	302	92	98	147	159	129	135	196	196	270	274	334	348	116	120	223	223	175	181	155	169	192	192	262	258	117	119	125	161	275	283	326	336	0	0	0	0	0	0	0	0	0	0
ThaWhi_44	ThaWhi	253	297	194	208	242	246	92	100	143	147	133	137	176	196	280	280	348	382	116	120	223	223	179	183	155	163	192	192	250	250	117	117	143	143	275	283	328	330	0	0	0	0	0	0	0	0	0	0
ThaWhi_45	ThaWhi	241	259	198	212	226	274	94	98	147	159	133	133	176	176	278	286	370	380	104	108	221	221	179	181	155	163	182	186	214	224	117	121	125	157	275	275	330	332	0	0	0	0	0	0	0	0	0	0
ThaWhi_46	ThaWhi	257	301	176	212	246	282	94	98	143	147	105	127	180	186	280	286	348	374	116	120	223	223	175	181	155	155	186	192	212	228	117	121	125	159	275	281	326	330	0	0	0	0	0	0	0	0	0	0
ThaWhi_47	ThaWhi	261	285	196	212	242	302	94	94	143	157	133	133	178	196	278	294	364	370	104	124	221	223	179	179	159	163	192	192	228	266	107	117	121	125	271	271	326	336	0	0	0	0	0	0	0	0	0	0
ThaWhi_48	ThaWhi	273	309	202	212	242	274	98	102	147	157	133	133	180	196	278	280	364	370	104	104	221	223	179	181	155	163	182	186	178	274	113	121	161	161	271	285	326	326	0	0	0	0	0	0	0	0	0	0
ThaWhi_49	ThaWhi	257	285	202	202	242	270	98	98	143	159	105	137	176	178	280	280	350	350	120	120	221	223	179	181	155	163	186	190	234	246	117	127	125	125	277	281	326	328	0	0	0	0	0	0	0	0	0	0
ThaWhi_50	ThaWhi	257	277	194	206	246	246	92	98	143	147	129	133	176	178	280	280	348	364	120	124	223	223	175	175	155	163	186	186	212	268	121	121	125	125	285	287	326	332	0	0	0	0	0	0	0	0	0	0
ThaWhi_51	ThaWhi	263	309	176	206	266	282	94	98	147	147	137	147	178	196	278	286	334	348	104	116	223	223	181	181	163	163	186	192	178	178	107	109	121	121	277	277	326	332	0	0	0	0	0	0	0	0	0	0
ThaWhi_52	ThaWhi	253	257	202	212	242	242	98	100	147	157	105	133	176	176	270	278	364	364	112	116	223	223	179	179	163	163	186	186	214	220	109	109	125	125	265	271	326	336	0	0	0	0	0	0	0	0	0	0
ThaWhi_53	ThaWhi	261	261	176	212	246	270	94	98	147	157	105	105	196	196	274	280	334	368	102	116	223	223	179	179	155	163	182	192	220	274	117	121	121	157	275	277	330	330	0	0	0	0	0	0	0	0	0	0
ThaWhi_54	ThaWhi	257	261	196	206	242	242	94	94	147	147	105	115	196	196	274	278	348	364	118	120	221	223	179	181	159	169	182	192	236	260	109	117	157	157	277	285	332	332	0	0	0	0	0	0	0	0	0	0
ThaWhi_55	ThaWhi	269	285	206	212	242	286	100	106	143	157	133	137	180	196	270	280	334	348	116	116	221	223	175	179	163	163	192	192	178	212	117	121	121	149	281	281	330	330	0	0	0	0	0	0	0	0	0	0
ThaWhi_56	ThaWhi	261	317	202	212	242	306	98	98	147	147	103	133	176	180	280	280	364	370	116	120	223	223	179	181	163	167	186	192	212	214	109	121	121	141	271	275	330	336	0	0	0	0	0	0	0	0	0	0
ThaWhi_57	ThaWhi	273	273	196	212	242	242	92	110	143	147	105	133	178	182	274	286	334	366	116	120	221	225	175	181	155	163	186	186	220	250	109	117	125	135	271	277	336	336	0	0	0	0	0	0	0	0	0	0
ThaWhi_58	ThaWhi	273	273	196	226	242	266	98	98	147	147	115	133	178	196	278	284	348	366	104	116	223	223	179	181	155	163	176	182	216	270	117	117	157	157	271	277	336	336	0	0	0	0	0	0	0	0	0	0
ThaWhi_59	ThaWhi	249	265	212	212	242	282	92	102	147	147	103	105	176	176	278	280	334	364	116	116	223	229	175	175	163	163	170	182	204	216	121	121	127	127	275	277	328	336	0	0	0	0	0	0	0	0	0	0
ThaWhi_60	ThaWhi	245	261	202	202	242	302	98	100	143	147	129	133	180	186	270	280	364	372	108	120	223	223	179	181	163	167	170	192	250	224	117	121	125	157	271	277	336	342	0	0	0	0	0	0	0	0	0	0
MolMea1	MolMea	259	285	194	206	242	242	92	94	143	147	105	133	178	178	270	290	334	376	104	104	221	223	179	179	155	159	182	192	178	224	287	315	107	121	277	285	330	336	125	125	0	0	0	0	0	0	0	0
MolMea2	MolMea	237	261	202	206	242	286	92	100	147	157	105	133	176	186	270	280	334	368	116	122	223	223	181	189	163	165	182	182	178	212	287	303	109	117	275	277	330	336	121	141	0	0	0	0	0	0	0	0
MolMea3	MolMea	253	285	202	202	242	274	98	100	147	147	103	133	180	186	270	278	348	374	108	116	221	223	175	181	163	163	186	186	178	218	283	283	109	123	271	271	326	326	141	145	0	0	0	0	0	0	328	370
MolMea4	MolMea	261	261	202	202	242	266	92	94	147	159	103	133	176	176	270	278	346	364	116	120	223	223	179	179	163	163	182	186	178	254	285	285	121	121	271	285	326	340	141	141	0	0	0	0	0	0	328	396
MolMea5	MolMea	245	293	196	202	314	338	92	100	147	147	103	133	186	196	280	286	324	364	120	120	223	223	175	179	163	163	186	192	216	216	285	285	113	121	271	277	326	330	159	161	0	0	0	0	0	0	388	388
MolMea6	MolMea	261	289	196	202	238	306	92	94	147	159	133	135	178	180	278	286	334	360	108	116	223	229	175	179	155	159	182	192	266	298	283	283	113	121	271	277	330	336	121	141	0	0	0	0	0	0	340	368
MolMea7	MolMea	285	285	206	212	242	326	94	98	143	147	105	137	178	184	276	278	334	334	108	120	221	223	175	181	163	163	190	192	178	258	313	313	121	121	271	277	326	332	157	159	0	0	0	0	0	0	340	370
MolMea9	MolMea	265	293	176	202	242	246	98	98	143	147	115	137	178	178	280	284	368	368	104	122	221	223	179	181	159	163	186	186	218	258	309	385	109	121	271	275	336	336	0	0	0	0	0	0	0	0	0	0
MolMea10	MolMea	265	293	176	202	242	246	98	98	143	147	115	137	178	180	0	0	334	368	116	120	223	223	175	181	163	163	186	192	0	0	0	0	109	113	275	281	326	326	125	141	0	0	0	0	0	0	328	350
MolMea11	MolMea	241	285	202	206	306	318	98	100	147	147	103	133	176	182	270	286	364	370	120	122	221	223	179	179	155	163	182	182	178	214	339	341	117	117	273	277	330	330	125	125	0	0	0	0	0	0	346	392
MolMea12	MolMea	249	305	196	206	0	0	98	98	143	143	103	105	190	196	280	280	334	348	120	120	221	223	179	179	155	155	182	192	0	0	287	303	121	121	271	275	328	330	125	161	0	0	0	0	0	0	366	366
MolMea13	MolMea	265	265	202	202	242	338	92	98	147	159	105	105	176	182	280	286	364	374	116	124	221	229	175	181	163	163	170	186	178	250	283	317	109	117	271	271	336	336	121	141	0	0	0	0	0	0	0	0
MolMea14	MolMea	269	269	196	202	242	242	94	94	143	157	115	133	178	196	278	280	334	348	108	116	223	225	179	181	163	163	186	186	0	0	0	0	117	121	271	281	336	336	121	143	0	0	0	0	0	0	0	0
MolMea15	MolMea	245	275	212	212	242	318	94	100	143	143	105	133	178	182	276	280	364	382	104	116	223	223	179	181	159	163	186	186	266	282	305	305	117	117	271	271	336	336	121	147	0	0	0	0	0	0	0	0
MolMea16	MolMea	249	277	202	202	242	306	94	98	143	147	133	137	176	176	280	280	334	334	120	128	223	229	175	179	163	163	186	192	200	200	303	321	117	121	271	277	328	340	145	147	0	0	0	0	0	0	0	0
MolMea17	MolMea	241	289	196	206	238	242	98	100	147	155	105	133	176	196	278	280	370	374	108	116	223	225	175	181	159	163	186	192	214	214	317	317	109	117	265	285	330	336	155	157	0	0	0	0	0	0	0	0
MolMea18	MolMea	257	273	202	206	242	270	94	98	147	155	105	115	178	178	270	286	364	370	104	116	221	223	179	179	163	165	182	192	178	218	309	321	111	121	275	275	326	326	121	159	0	0	0	0	0	0	0	0
MolMea19	MolMea	279	313	202	206	242	246	94	98	143	147	0	0	176	196	270	280	334	364	108	122	223	223	175	179	163	163	190	192	216	262	313	317	117	121	271	293	328	336	125	125	0	0	0	0	0	0	0	0
MolMea20	MolMea	249	261	196	202	242	270	92	92	147	147	133	133	176	186	274	286	360	364	116	132	223	229	179	181	159	163	186	192	214	214	317	357	109	117	281	281	326	326	125	157	0	0	0	0	0	0	0	0
MolMea21	MolMea	261	289	176	206	242	250	98	102	147	147	105	133	176	176	278	280	348	368	104	120	221	221	175	181	155	163	186	192	178	266	285	313	121	121	271	271	326	336	125	125	0	0	0	0	0	0	0	0
MolMea22	MolMea	261	279	202	206	242	242	92	102	143	147	103	115	178	186	264	286	324	364	104	116	223	225	179	181	159	163	182	192	178	214	361	361	109	121	277	277	330	336	121	141	0	0	0	0	0	0	0	0
MolMea23	MolMea	281	283	176	206	238	310	98	98	143	157	105	133	176	196	280	294	334	350	116	116	223	223	179	179	163	163	182	182	214	226	285	285	109	113	271	283	326	328	155	157	0	0	0	0	0	0	0	0
MolMea24	MolMea	285	289	194	210	242	326	98	100	147	147	103	133	182	196	278	280	324	350	110	116	223	229	175	179	163	163	178	186	220	220	313	349	117	123	271	275	326	330	117	141	0	0	0	0	0	0	0	0
MolMea25	MolMea	257	293	196	202	242	266	92	98	147	147	105	133	176	186	270	276	334	368	120	120	221	223	179	181	163	163	182	196	178	244	303	313	109	117	271	275	330	336	157	159	0	0	0	0	0	0	0	0
MolMea26	MolMea	261	281	176	212	246	274	94	100	155	157	105	105	178	196	280	292	364	364	116	116	223	229	179	181	155	163	186	192	214	216	313	321	107	117	275	281	330	336	129	129	0	0	0	0	0	0	340	388
MolMea27	MolMea	257	281	196	196	242	242	92	94	147	147	133	135	182	186	278	280	370	370	116	120	223	223	175	181	163	163	192	192	178	306	313	313	121	121	275	277	330	336	125	157	0	0	0	0	0	0	0	0
MolMea28	MolMea	275	285	196	196	242	278	94	98	147	147	103	133	178	196	280	280	334	348	120	122	223	229	181	181	163	163	192	192	178	178	287	303	121	121	271	275	330	332	129	129	0	0	0	0	0	0	328	340
MolMea29	MolMea	257	269	196	202	242	298	92	100	147	147	105	133	178	196	270	274	334	364	108	116	223	223	181	181	159	163	186	186	0	0	273	383	107	109	281	283	326	332	143	143	0	0	0	0	0	0	340	388
MolMea30	MolMea	257	261	194	206	246	338	98	102	147	153	105	133	178	196	280	286	324	368	116	116	223	223	179	179	163	167	186	186	178	216	287	303	117	121	275	285	326	336	121	141	0	0	0	0	0	0	292	372
MolMea31	MolMea	237	279	206	206	238	338	98	98	155	157	133	135	196	196	280	280	368	368	104	116	223	229	175	179	159	163	186	192	178	216	287	303	107	117	275	277	328	330	117	139	0	0	0	0	0	0	390	394
MolMea32	MolMea	245	253	196	208	242	318	94	98	143	157	133	133	190	196	274	280	334	370	116	116	223	223	179	179	163	165	186	192	216	216	317	357	117	117	271	271	330	336	121	121	0	0	0	0	0	0	0	0
MolMea33	MolMea	253	261	202	208	242	242	96	98	143	147	105	105	0	0	278	278	320	320	0	0	219	225	193	195	0	0	210	214	214	318	0	0	0	0	271	269	0	0	155	157	0	0	0	0	0	0	320	332
MolMea34	MolMea	261	265	202	206	242	278	98	98	143	147	103	133	186	196	278	286	348	360	100	116	223	223	175	181	155	163	192	192	216	246	287	303	117	121	277	281	326	330	161	161	0	0	0	0	0	0	340	340
MolMea35	MolMea	253	259	206	206	242	314	92	94	147	147	103	133	176	176	274	280	360	360	104	116	221	223	179	179	155	155	182	192	254	254	287	313	107	117	271	275	330	336	143	151	0	0	0	0	0	0	328	328
MolMea36	MolMea	229	265	196	206	242	242	92	92	155	159	103	137	176	178	270	280	324	348	108	116	221	223	179	181	155	163	182	186	254	286	311	319	117	119	267	275	326	336	141	141	0	0	0	0	0	0	366	392
MolMea37	MolMea	261	265	194	196	238	278	98	98	147	147	133	137	176	196	280	280	346	348	104	120	221	223	181	189	155	163	182	186	214	302	313	313	107	109	271	277	328	328	159	161	0	0	0	0	0	0	346	372
MolMea38	MolMea	289	313	196	202	290	298	98	100	143	147	133	135	178	182	274	280	348	368	108	116	223	229	181	181	163	163	192	192	250	254	313	313	107	125	271	271	328	332	125	125	0	0	0	0	0	0	328	364
MolMea39	MolMea	285	293	176	202	302	306	94	98	147	159	105	133	186	196	278	280	334	334	104	116	223	229	179	181	163	163	186	186	226	226	273	311	113	117	261	285	326	336	159	161	0	0	0	0	0	0	328	340
MolMea40	MolMea	245	285	196	206	282	306	94	98	147	159	103	145	196	196	270	280	324	334	116	120	221	223	175	179	163	163	182	190	214	214	285	285	109	121	271	277	328	330	121	145	0	0	0	0	0	0	348	390
MolMea41	MolMea	0	0	176	202	0	0	94	98	143	147	103	133	176	196	278	280	370	376	108	116	223	223	179	179	161	163	192	192	214	214	283	283	117	121	271	275	330	336	129	129	0	0	0	0	0	0	328	340
MolMea42	MolMea	261	295	202	206	250	306	100	100	143	147	105	133	176	182	278	282	334	360	116	120	223	229	179	179	155	163	192	192	216	216	287	303	109	117	275	277	326	336	157	159	0	0	0	0	0	0	366	388
MolMea43	MolMea	241	297	176	194	242	242	92	102	143	147	103	133	176	196	284	290	370	382	120	120	223	229	175	179	155	163	182	188	0	0	287	313	117	121	271	271	328	330	125	125	0	0	0	0	0	0	0	0
BouChe001	BouChe	253	293	206	212	242	242	98	104	147	147	103	133	178	196	278	286	334	368	108	116	221	229	175	181	155	163	182	192	230	266	0	0	0	0	0	0	0	0	0	0	248	248	117	119	201	257	0	0
BouChe002	BouChe	241	277	202	206	242	246	94	100	143	147	133	137	196	196	278	278	364	364	118	120	223	223	179	179	163	163	182	186	218	240	0	0	0	0	0	0	0	0	0	0	232	240	117	119	201	305	0	0
BouChe003	BouChe	245	249	206	206	238	242	94	98	147	147	105	133	178	196	278	280	348	364	116	118	223	223	175	181	159	163	186	196	254	270	0	0	0	0	0	0	0	0	0	0	248	248	117	119	201	201	0	0
BouChe004	BouChe	261	293	196	208	278	322	92	98	143	147	133	133	178	180	274	274	348	364	104	108	223	229	175	179	159	163	186	192	178	214	0	0	0	0	0	0	0	0	0	0	236	240	115	119	201	317	0	0
BouChe005	BouChe	257	301	202	206	278	298	98	100	147	161	115	115	176	180	280	280	340	366	108	122	221	223	179	179	163	163	186	188	258	270	0	0	0	0	0	0	0	0	0	0	238	238	119	119	201	305	0	0
BouChe006	BouChe	245	261	196	206	270	326	98	100	143	147	103	133	176	182	274	286	334	348	104	104	223	223	0	0	163	163	170	192	178	214	0	0	0	0	0	0	0	0	0	0	248	248	117	117	213	301	0	0
BouChe007	BouChe	249	293	202	212	282	322	94	94	143	147	105	109	176	196	270	270	348	348	116	120	223	223	179	181	163	163	192	192	218	226	0	0	0	0	0	0	0	0	0	0	240	248	117	119	197	197	0	0
BouChe008	BouChe	249	281	196	206	242	306	92	98	147	157	105	133	178	194	280	286	334	346	116	120	221	229	175	179	155	163	186	192	178	214	0	0	0	0	0	0	0	0	0	0	240	248	115	117	201	201	0	0
BouChe009	BouChe	269	269	176	194	242	298	100	100	147	161	115	133	176	196	280	280	340	364	120	120	223	223	181	181	155	161	186	192	214	236	0	0	0	0	0	0	0	0	0	0	248	248	117	117	209	341	0	0
BouChe010	BouChe	265	281	196	202	242	282	92	100	147	159	133	137	186	196	280	280	324	334	116	124	221	223	175	181	155	163	186	186	214	270	0	0	0	0	0	0	0	0	0	0	240	240	117	119	201	209	0	0
BouChe011	BouChe	261	281	196	202	242	242	98	100	143	143	103	137	176	196	278	278	264	334	116	118	221	223	175	179	163	163	170	192	262	266	0	0	0	0	0	0	0	0	0	0	244	248	117	117	201	201	0	0
BouChe012	BouChe	253	285	196	202	242	286	98	98	147	161	105	137	176	182	278	280	364	368	120	124	223	223	175	181	155	163	186	186	178	178	0	0	0	0	0	0	0	0	0	0	244	244	117	119	201	297	0	0
BouChe013	BouChe	281	293	176	176	246	246	98	102	147	159	105	133	178	178	286	286	334	350	104	120	223	223	179	181	155	163	186	186	178	260	0	0	0	0	0	0	0	0	0	0	248	248	117	119	193	229	0	0
BouChe014	BouChe	245	253	176	206	226	266	94	94	143	147	105	105	176	196	270	270	364	370	116	116	223	223	175	181	159	165	182	192	178	258	0	0	0	0	0	0	0	0	0	0	240	248	117	119	213	301	0	0
BouChe015	BouChe	265	289	176	176	278	302	94	100	143	147	105	105	176	196	270	270	360	374	116	122	221	223	179	181	163	163	186	192	212	212	0	0	0	0	0	0	0	0	0	0	248	248	117	117	201	201	0	0
BouChe016	BouChe	259	281	206	212	242	322	92	98	147	147	115	133	178	186	280	286	348	348	116	120	221	223	175	181	155	163	186	196	214	222	0	0	0	0	0	0	0	0	0	0	240	248	117	117	293	301	0	0
BouChe017	BouChe	257	277	176	202	234	242	94	102	143	147	133	137	176	200	270	278	348	368	108	124	223	223	175	179	155	161	176	186	214	232	0	0	0	0	0	0	0	0	0	0	240	248	115	117	205	205	0	0
BouChe018	BouChe	265	269	196	196	298	302	92	94	143	155	103	135	196	196	270	278	348	372	108	120	223	229	179	179	163	163	182	186	178	212	0	0	0	0	0	0	0	0	0	0	248	248	119	119	201	201	0	0
BouChe019	BouChe	281	285	176	228	242	270	98	98	143	147	103	105	176	196	278	286	334	348	116	116	223	223	175	179	155	163	192	192	250	270	0	0	0	0	0	0	0	0	0	0	248	250	117	117	201	317	0	0
BouChe020	BouChe	257	277	206	212	274	306	94	102	147	157	105	137	176	176	274	280	370	370	120	124	223	223	175	181	161	163	186	186	216	216	0	0	0	0	0	0	0	0	0	0	248	248	117	119	213	213	0	0
BouChe021	BouChe	293	309	206	206	246	278	94	100	143	143	103	133	196	196	278	286	334	350	120	120	223	233	181	181	163	163	192	196	214	222	0	0	0	0	0	0	0	0	0	0	240	248	115	117	197	201	0	0
BouChe022	BouChe	289	305	176	212	246	322	94	94	157	159	105	133	176	176	274	280	370	370	120	124	223	223	175	181	161	163	186	186	208	214	0	0	0	0	0	0	0	0	0	0	0	0	0	0	0	0	0	0
BouChe023	BouChe	253	265	176	202	242	246	92	102	143	147	105	105	176	180	274	284	352	360	104	116	221	229	179	181	155	163	192	192	214	230	0	0	0	0	0	0	0	0	0	0	240	244	119	119	201	293	0	0
BouChe024	BouChe	253	317	202	208	242	306	98	100	147	155	107	115	178	178	270	270	334	364	108	116	221	223	179	181	163	163	186	192	214	230	0	0	0	0	0	0	0	0	0	0	248	248	117	119	193	313	0	0
BouChe025	BouChe	271	281	176	176	234	242	94	100	143	147	103	115	196	196	270	286	348	380	104	116	223	223	181	181	155	159	186	186	230	262	0	0	0	0	0	0	0	0	0	0	244	244	117	119	201	201	0	0
BouChe026	BouChe	245	275	202	206	242	278	92	94	147	147	103	133	180	180	278	282	374	374	120	124	229	233	175	179	163	163	186	186	214	214	0	0	0	0	0	0	0	0	0	0	240	244	117	117	229	305	0	0
BouChe027	BouChe	233	245	196	206	246	326	102	102	147	147	115	135	194	196	270	286	348	380	104	116	223	223	181	181	155	157	184	186	214	230	0	0	0	0	0	0	0	0	0	0	236	240	119	119	201	289	0	0
BouChe028	BouChe	239	253	176	206	242	246	98	100	143	147	115	133	176	196	280	282	252	350	108	116	221	223	181	181	163	163	186	192	222	226	0	0	0	0	0	0	0	0	0	0	248	248	117	117	201	205	0	0
BouChe029	BouChe	249	269	212	196	242	318	94	98	143	147	133	135	176	196	280	286	334	346	116	116	223	223	179	179	163	163	182	192	178	266	0	0	0	0	0	0	0	0	0	0	232	248	117	117	201	201	0	0
BouChe031	BouChe	261	285	202	208	246	278	98	100	143	147	103	133	186	196	270	274	334	348	116	120	223	223	181	181	163	163	186	186	240	250	0	0	0	0	0	0	0	0	0	0	244	244	117	117	201	201	0	0
BouChe035	BouChe	257	267	176	206	242	278	92	98	143	147	105	113	176	196	280	280	358	374	104	122	221	223	175	181	163	163	182	186	230	242	0	0	0	0	0	0	0	0	0	0	240	248	117	117	201	305	0	0
BouChe036	BouChe	285	313	202	202	242	302	98	98	143	143	103	133	180	186	278	286	334	334	116	120	223	223	179	181	159	159	170	182	204	266	0	0	0	0	0	0	0	0	0	0	232	240	117	117	301	301	0	0
BouChe040	BouChe	265	269	176	176	242	242	98	102	147	155	105	133	186	196	274	286	340	372	116	120	221	223	175	175	163	163	186	192	222	246	0	0	0	0	0	0	0	0	0	0	244	248	117	119	209	237	0	0
BouChe041	BouChe	257	277	202	208	242	246	94	98	147	147	103	133	176	180	278	280	334	364	102	116	221	223	175	179	155	165	186	186	214	222	0	0	0	0	0	0	0	0	0	0	244	248	177	177	197	201	0	0
BouChe042	BouChe	253	275	202	206	246	286	98	100	147	159	103	115	176	196	286	286	334	364	116	116	223	229	175	179	163	163	170	186	246	306	0	0	0	0	0	0	0	0	0	0	240	248	117	119	197	205	0	0
BouChe043	BouChe	253	265	206	208	242	242	94	98	159	159	103	105	176	176	270	278	334	346	102	120	221	223	179	181	159	163	182	192	216	216	0	0	0	0	0	0	0	0	0	0	248	248	117	119	209	317	0	0
BouChe044	BouChe	245	253	206	206	242	246	92	94	157	159	105	133	176	196	270	286	348	348	118	122	223	223	175	181	163	163	186	192	238	250	0	0	0	0	0	0	0	0	0	0	240	244	117	119	201	201	0	0
BouChe045	BouChe	249	293	176	208	234	278	98	98	147	157	133	133	182	182	270	278	348	368	108	122	223	223	175	181	155	163	182	192	258	286	0	0	0	0	0	0	0	0	0	0	240	248	117	119	305	305	0	0
BouChe047	BouChe	245	281	196	212	242	286	94	94	147	147	139	141	176	176	270	286	352	364	116	120	223	223	181	181	155	163	186	186	178	212	0	0	0	0	0	0	0	0	0	0	248	248	117	119	201	297	0	0
BouChe049	BouChe	271	281	196	202	302	306	94	98	147	155	103	115	180	196	280	290	360	370	116	122	223	223	179	179	163	165	182	192	214	214	0	0	0	0	0	0	0	0	0	0	244	248	119	119	201	285	0	0
BouChe050	BouChe	261	261	196	202	242	326	94	94	147	151	105	133	178	196	270	278	334	364	104	124	221	223	0	0	163	163	182	186	218	222	0	0	0	0	0	0	0	0	0	0	240	248	115	117	293	293	0	0
BouChe053	BouChe	245	257	202	212	270	286	98	100	143	147	105	133	176	180	270	274	334	374	108	120	221	223	181	181	161	163	186	192	212	216	0	0	0	0	0	0	0	0	0	0	236	248	115	117	201	213	0	0
BouChe054	BouChe	253	261	206	212	242	242	94	98	143	159	105	105	176	196	270	270	334	370	116	122	223	223	175	181	155	159	182	186	216	216	0	0	0	0	0	0	0	0	0	0	240	244	115	119	201	229	0	0
BouChe056	BouChe	253	305	196	202	242	306	94	102	143	159	133	133	186	196	270	290	340	370	116	116	223	223	181	181	163	165	186	192	270	298	0	0	0	0	0	0	0	0	0	0	248	248	119	119	305	313	0	0
BouChe058	BouChe	253	265	194	194	278	318	94	100	155	155	105	133	180	196	270	270	268	364	108	118	221	223	181	183	159	163	192	192	216	234	0	0	0	0	0	0	0	0	0	0	232	244	117	119	197	201	0	0
BouChe059	BouChe	269	305	202	212	238	242	94	100	143	143	133	133	182	196	278	280	334	350	104	116	221	223	179	189	163	163	192	192	178	208	0	0	0	0	0	0	0	0	0	0	240	248	119	119	201	313	0	0
BouChe061	BouChe	249	253	196	212	242	286	94	100	157	157	105	141	178	186	278	280	274	370	116	120	223	229	179	179	161	163	182	192	214	230	0	0	0	0	0	0	0	0	0	0	244	244	117	117	201	201	0	0
BouChe062	BouChe	245	259	196	196	298	322	94	98	143	147	103	105	176	180	270	286	334	368	104	120	221	223	181	181	163	163	182	186	178	222	0	0	0	0	0	0	0	0	0	0	242	248	117	119	197	317	0	0
BouCEL1	BouCEL	253	277	196	206	250	266	98	98	143	147	105	133	196	196	280	284	334	376	116	124	223	229	179	179	163	163	182	182	262	266	309	337	119	121	265	275	326	336	143	143	0	0	0	0	0	0	0	0
BouCEL2	BouCEL	253	257	196	202	242	290	94	100	147	147	105	115	176	186	274	280	348	368	108	118	223	233	179	181	163	163	176	186	262	276	317	339	117	121	271	277	326	330	143	143	0	0	0	0	0	0	0	0
BouCEL3	BouCEL	273	285	194	206	274	290	100	100	143	143	105	105	176	176	278	280	334	366	104	104	223	223	179	181	155	163	182	186	178	254	337	337	117	123	277	285	326	328	133	141	0	0	0	0	0	0	0	0
BouCEL4	BouCEL	245	261	202	206	242	242	94	106	143	155	133	133	178	186	264	284	372	374	108	116	221	223	179	179	163	163	172	192	178	250	0	0	113	121	271	275	332	332	121	149	0	0	0	0	0	0	0	0
BouCEL5	BouCEL	245	281	196	212	242	282	94	98	143	147	105	131	186	196	270	280	334	368	116	120	221	221	175	179	163	163	182	192	178	262	285	285	109	117	273	281	328	336	145	145	0	0	0	0	0	0	0	0
BouCEL6	BouCEL	275	305	206	212	250	330	98	98	147	159	103	133	178	196	280	298	364	374	104	120	221	223	181	183	155	155	182	186	218	286	0	0	117	121	271	275	330	336	121	143	0	0	0	0	0	0	0	0
BouCEL7	BouCEL	261	265	202	206	246	274	92	94	147	159	105	133	196	196	278	280	334	348	116	116	221	221	179	181	155	163	186	192	212	232	313	333	117	121	275	281	330	330	133	161	0	0	0	0	0	0	0	0
BouCEL8	BouCEL	257	265	202	202	286	314	94	98	147	157	105	105	176	180	280	280	324	364	116	116	221	223	179	181	161	163	186	186	178	212	289	313	107	113	271	277	328	340	143	143	0	0	0	0	0	0	0	0
BouCEL9	BouCEL	257	257	196	206	246	250	92	94	147	157	105	133	176	196	280	280	348	350	120	122	223	229	179	179	155	163	182	186	246	256	317	317	121	121	275	283	330	336	157	157	0	0	0	0	0	0	0	0
BouCEL10	BouCEL	257	283	196	196	242	306	92	94	147	159	103	133	178	180	272	278	324	334	116	120	221	223	179	179	163	163	182	186	178	266	265	317	109	121	265	271	326	336	157	157	0	0	0	0	0	0	0	0
BouCEL11	BouCEL	255	289	202	202	310	318	98	98	147	157	133	133	180	200	278	286	368	370	118	120	223	223	179	181	155	157	182	186	178	224	287	339	113	121	265	271	328	336	141	161	0	0	0	0	0	0	0	0
BouCEL12	BouCEL	245	271	176	202	242	306	94	102	147	147	105	135	178	196	274	278	348	364	102	116	221	223	179	189	155	163	186	186	178	254	333	337	111	121	281	283	326	334	141	163	0	0	0	0	0	0	0	0
BouCEL13	BouCEL	255	285	206	206	242	242	92	98	143	147	105	105	176	178	278	280	364	370	116	120	223	223	175	179	163	163	186	192	224	242	319	337	121	121	275	277	326	326	125	143	0	0	0	0	0	0	0	0
BouCEL14	BouCEL	245	249	206	208	270	306	94	100	143	147	133	133	176	176	274	280	364	364	116	116	221	223	175	181	163	163	182	192	220	224	317	403	109	121	277	277	326	332	121	143	0	0	0	0	0	0	0	0
BouCEL15	BouCEL	253	261	196	196	0	0	94	98	143	147	105	133	176	196	278	286	334	334	102	124	221	223	181	181	155	163	186	192	216	228	283	287	107	121	271	277	330	332	125	125	0	0	0	0	0	0	0	0
BouCEL16	BouCEL	259	283	176	202	306	322	94	98	143	157	115	115	196	196	278	286	348	374	108	116	221	223	175	189	155	163	186	192	178	220	283	337	119	121	271	275	330	336	125	143	0	0	0	0	0	0	0	0
BouCEL17	BouCEL	275	289	202	212	226	298	94	102	147	157	103	137	196	196	278	280	350	370	116	120	221	223	181	181	155	163	182	192	214	262	0	0	109	117	271	281	326	326	125	157	0	0	0	0	0	0	0	0
BouCEL18	BouCEL	273	275	194	206	242	242	94	94	143	147	105	105	180	186	270	278	334	348	116	116	223	229	181	181	163	163	186	192	178	262	0	0	117	121	275	277	330	330	141	141	0	0	0	0	0	0	0	0
BouCEL19	BouCEL	261	261	176	206	286	306	94	100	143	147	103	133	176	176	290	292	334	334	116	118	223	223	175	179	155	163	186	192	178	250	317	333	121	121	275	275	326	330	121	143	0	0	0	0	0	0	0	0
BouCEL20	BouCEL	285	285	196	206	302	302	96	98	147	159	105	105	182	196	264	280	348	352	116	116	223	223	175	175	163	165	182	186	178	270	287	313	121	121	271	277	326	336	141	157	0	0	0	0	0	0	0	0
BouCEL21	BouCEL	285	285	202	206	0	0	92	100	143	147	0	0	178	196	278	280	350	370	104	116	221	223	181	181	163	165	182	192	266	270	287	313	109	121	275	283	328	336	147	157	0	0	0	0	0	0	0	0
BouCEL22	BouCEL	253	285	196	206	242	302	94	98	143	143	105	105	186	196	280	286	348	372	116	120	221	223	181	181	157	163	186	192	204	224	0	0	109	121	271	271	326	330	141	161	0	0	0	0	0	0	0	0
BouCEL23	BouCEL	253	259	202	212	242	242	94	98	143	159	105	105	178	196	278	280	324	348	104	116	223	223	179	189	155	163	186	186	220	242	287	309	117	121	275	275	330	330	125	141	0	0	0	0	0	0	0	0
BouCEL24	BouCEL	265	317	196	202	234	250	92	100	147	147	105	105	176	186	280	286	348	360	116	120	223	229	179	181	163	163	186	192	258	274	313	339	109	117	277	281	326	336	121	141	0	0	0	0	0	0	0	0
BouCEL25	BouCEL	265	285	206	212	242	274	92	98	143	157	105	133	176	196	286	286	370	370	116	120	221	221	175	179	155	163	182	192	202	266	283	303	117	121	277	285	336	340	161	161	0	0	0	0	0	0	0	0
BouCEL26	BouCEL	257	285	202	212	238	318	100	100	147	147	105	105	198	198	0	0	366	366	108	118	223	223	179	179	155	159	182	182	254	270	0	0	121	121	277	277	328	340	143	165	0	0	0	0	0	0	0	0
BouCEL27	BouCEL	265	309	206	206	226	238	92	102	143	147	133	133	176	186	280	280	350	372	116	120	223	229	175	179	163	163	186	186	0	0	0	0	107	117	271	281	328	336	121	161	0	0	0	0	0	0	0	0
BouCEL28	BouCEL	265	269	206	212	242	246	92	98	147	155	105	133	182	196	280	290	348	348	116	120	223	223	175	175	155	155	182	192	214	224	285	285	109	113	271	277	326	328	121	121	0	0	0	0	0	0	0	0
BouCEL29	BouCEL	277	279	176	202	242	310	92	100	143	147	105	105	176	186	280	286	334	372	116	122	223	223	175	179	155	163	192	192	212	258	337	337	117	117	275	285	328	330	125	125	0	0	0	0	0	0	0	0
BouCEL30	BouCEL	249	257	0	0	242	242	92	92	143	155	133	133	176	176	270	280	366	366	104	124	223	223	175	179	163	163	192	192	250	262	283	283	109	117	271	279	330	336	157	157	0	0	0	0	0	0	0	0
BouCEL31	BouCEL	253	259	202	202	242	298	98	102	147	157	105	133	176	196	278	280	370	372	108	120	221	223	181	181	155	163	182	186	178	214	317	357	117	117	275	277	326	336	157	161	0	0	0	0	0	0	0	0
BouCEL32	BouCEL	269	285	176	206	242	282	98	100	147	147	115	139	196	196	278	280	334	350	116	120	221	229	181	181	155	159	192	192	212	220	287	313	113	121	271	285	326	330	121	143	0	0	0	0	0	0	0	0
BouCEL33	BouCEL	249	249	194	208	298	306	94	98	143	147	133	133	186	196	284	286	348	364	104	104	223	225	179	181	159	163	186	192	220	266	283	357	113	117	271	281	330	336	143	157	0	0	0	0	0	0	0	0
BouCEL34	BouCEL	229	289	202	208	242	306	92	98	143	147	105	133	186	196	270	280	364	370	116	122	223	229	175	179	163	163	186	192	216	220	313	315	117	121	271	277	326	330	121	161	0	0	0	0	0	0	0	0
BouCEL35	BouCEL	261	277	194	202	242	302	92	98	143	147	105	115	178	182	280	282	348	364	116	124	223	223	175	179	159	163	186	192	178	216	333	335	109	119	271	275	326	336	137	141	0	0	0	0	0	0	0	0
BouCEL36	BouCEL	261	261	176	212	278	302	94	96	143	147	103	133	180	196	278	280	346	364	116	120	223	223	175	181	163	163	186	192	208	254	287	317	117	121	271	271	330	336	125	157	0	0	0	0	0	0	0	0
BouCEL37	BouCEL	245	263	202	212	250	282	92	98	147	157	133	137	180	184	278	280	334	350	116	120	221	223	181	181	163	163	182	182	212	302	333	393	117	117	275	285	328	330	115	145	0	0	0	0	0	0	0	0
BouCEL38	BouCEL	253	277	202	208	246	318	100	100	147	147	103	137	182	196	270	286	334	350	116	126	221	223	181	181	163	163	186	192	178	298	283	303	117	121	267	275	336	336	115	125	0	0	0	0	0	0	0	0
BouCEL39	BouCEL	261	313	202	210	242	242	98	102	147	159	105	105	176	196	280	280	340	350	116	124	223	223	175	179	163	163	182	182	178	250	285	285	117	117	267	275	332	336	157	143	0	0	0	0	0	0	0	0
BouCEL40	BouCEL	249	261	202	212	282	302	94	102	155	155	103	105	196	196	278	286	364	370	116	120	223	229	179	181	163	163	186	192	220	262	313	339	107	121	271	271	336	336	133	149	0	0	0	0	0	0	0	0
BouCEL41	BouCEL	253	257	196	202	242	242	92	98	147	157	103	133	196	196	270	290	348	368	116	116	223	223	179	181	155	163	186	192	214	250	273	317	121	121	271	275	326	330	125	159	0	0	0	0	0	0	0	0
BouCEL42	BouCEL	253	293	176	212	238	306	92	98	143	147	133	133	186	196	278	280	364	374	116	116	223	223	179	179	155	163	182	192	212	250	287	287	117	121	275	287	330	336	125	143	0	0	0	0	0	0	0	0
BouCEL43	BouCEL	277	283	202	206	242	302	98	100	147	147	105	133	186	196	270	280	346	372	104	116	221	223	175	179	155	161	190	192	216	246	287	309	107	117	271	281	326	336	121	143	0	0	0	0	0	0	0	0
BouCEL44	BouCEL	277	281	196	206	242	298	94	98	143	143	103	137	184	196	280	280	364	368	108	116	223	223	179	179	155	165	186	186	220	224	305	313	109	121	271	281	330	336	141	141	0	0	0	0	0	0	0	0
BouCEL45	BouCEL	249	285	202	206	242	242	94	100	143	147	105	133	180	196	278	280	348	366	118	120	221	223	179	181	155	163	182	192	178	220	335	387	107	121	275	275	330	336	141	141	0	0	0	0	0	0	0	0
BouCEL46	BouCEL	289	261	202	206	242	282	94	98	0	0	133	133	196	196	270	290	334	334	108	120	223	223	179	179	163	165	186	192	266	220	287	309	107	109	273	281	326	326	147	147	0	0	0	0	0	0	0	0
BouCEL47	BouCEL	279	289	194	202	242	242	98	98	143	147	133	133	176	180	270	280	364	372	120	120	223	223	181	181	165	165	182	186	216	220	273	273	113	113	271	283	332	336	121	161	0	0	0	0	0	0	0	0
BouCEL48	BouCEL	277	277	194	202	242	306	98	98	143	147	103	105	178	196	278	280	348	364	116	118	223	223	175	181	155	155	182	192	178	212	287	315	113	117	275	275	332	332	125	143	0	0	0	0	0	0	0	0
BouCEL49	BouCEL	253	265	196	206	274	306	92	94	159	159	105	133	176	180	280	288	334	346	104	116	221	223	175	179	163	165	186	186	208	294	283	287	117	117	271	283	326	330	121	143	0	0	0	0	0	0	0	0
BouCEL50	BouCEL	263	269	202	206	234	242	94	100	147	147	133	135	176	186	278	290	324	370	120	124	223	223	181	181	163	163	182	192	178	216	287	287	117	117	281	281	326	336	121	121	0	0	0	0	0	0	0	0
BouCEL51	BouCEL	269	285	202	206	242	306	92	92	143	147	105	109	182	186	274	278	364	370	104	116	221	223	183	189	155	163	192	192	216	258	271	271	107	121	271	283	326	326	121	143	0	0	0	0	0	0	0	0
BouCEL52	BouCEL	285	285	202	202	238	242	94	98	147	147	133	137	182	186	278	286	334	348	104	108	221	223	175	181	163	163	186	192	228	282	283	283	117	121	265	283	330	336	135	141	0	0	0	0	0	0	0	0
BouCEL53	BouCEL	257	269	202	202	242	266	92	98	147	157	133	133	176	196	278	288	324	364	116	120	223	223	179	179	163	163	182	186	216	258	337	337	113	117	275	275	326	332	143	143	0	0	0	0	0	0	0	0
BouCEL54	BouCEL	281	285	196	206	278	286	94	100	143	143	115	115	178	196	268	296	334	368	116	120	221	223	175	175	155	163	186	186	246	250	285	339	117	117	277	281	328	336	121	143	0	0	0	0	0	0	0	0
BouCEL55	BouCEL	263	263	196	196	242	274	92	102	147	159	103	137	176	196	280	290	334	380	120	120	221	223	179	189	163	163	182	186	214	274	285	285	121	121	265	271	336	336	159	159	0	0	0	0	0	0	0	0
BouCEL56	BouCEL	241	245	176	202	270	278	94	98	155	157	105	133	178	180	278	280	350	374	116	116	223	223	179	189	163	163	186	192	214	220	287	287	121	125	275	285	326	336	125	125	0	0	0	0	0	0	0	0
BouCOT201	BouCOT	245	273	0	0	242	270	92	92	155	155	105	135	176	202	278	284	334	364	116	120	221	229	181	181	163	163	192	192	212	216	0	0	0	0	0	0	0	0	0	0	0	0	0	0	0	0	0	0
BouCOT202	BouCOT	253	261	202	212	242	306	94	98	147	147	105	133	180	196	274	288	350	368	104	108	223	229	179	179	163	163	186	192	226	262	0	0	0	0	0	0	0	0	0	0	0	0	0	0	0	0	0	0
BouCOT203	BouCOT	265	277	206	206	298	314	92	98	143	147	105	133	178	196	280	286	338	368	104	108	223	223	179	181	159	163	186	192	178	214	0	0	0	0	0	0	0	0	0	0	0	0	0	0	0	0	0	0
BouCOT204	BouCOT	249	259	176	196	242	242	92	102	143	147	103	133	176	196	286	290	348	368	116	124	223	223	179	179	155	165	186	192	178	214	0	0	0	0	0	0	0	0	0	0	0	0	0	0	0	0	0	0
BouCOT205	BouCOT	253	265	196	206	242	242	92	100	155	159	103	137	194	196	274	280	334	378	104	116	221	223	181	181	163	163	182	192	278	278	0	0	0	0	0	0	0	0	0	0	0	0	0	0	0	0	0	0
BouCOT206	BouCOT	261	261	202	208	242	278	98	98	147	155	115	133	176	180	280	286	334	348	104	120	221	223	179	181	163	163	186	192	226	266	0	0	0	0	0	0	0	0	0	0	0	0	0	0	0	0	0	0
BouCOT207	BouCOT	249	257	206	228	242	270	92	92	143	147	115	133	178	196	288	290	338	350	116	116	223	223	179	181	155	163	186	186	216	250	0	0	0	0	0	0	0	0	0	0	0	0	0	0	0	0	0	0
BouCOT208	BouCOT	253	261	200	200	242	278	92	98	143	147	103	135	178	178	278	286	348	372	116	122	223	229	179	179	163	163	186	186	258	302	0	0	0	0	0	0	0	0	0	0	0	0	0	0	0	0	0	0
BouCOT210	BouCOT	259	259	194	196	238	310	0	0	143	143	105	133	176	178	0	0	334	334	120	128	221	223	179	189	163	163	186	192	0	0	0	0	0	0	0	0	0	0	0	0	0	0	0	0	0	0	0	0
BouCOT211	BouCOT	259	277	206	212	242	246	94	94	147	155	103	133	178	196	270	286	334	364	116	116	223	223	179	179	163	163	192	192	214	228	0	0	0	0	0	0	0	0	0	0	0	0	0	0	0	0	0	0
BouCOT212	BouCOT	253	281	196	202	274	306	94	94	143	147	105	133	178	180	280	286	364	384	108	128	221	223	175	179	163	163	192	192	218	218	0	0	0	0	0	0	0	0	0	0	0	0	0	0	0	0	0	0
BouCOT213	BouCOT	297	309	200	206	246	282	92	98	143	157	105	105	196	196	274	280	334	372	108	116	223	223	175	179	163	163	186	192	178	262	0	0	0	0	0	0	0	0	0	0	0	0	0	0	0	0	0	0
BouCOT214	BouCOT	261	261	202	206	242	246	94	98	143	155	103	103	186	196	270	270	334	346	108	120	221	223	175	179	163	163	186	192	218	266	0	0	0	0	0	0	0	0	0	0	0	0	0	0	0	0	0	0
BouCOT215	BouCOT	253	273	206	208	242	306	100	100	143	143	127	137	0	0	270	274	324	364	116	116	223	221	175	179	163	163	0	0	258	290	0	0	0	0	0	0	0	0	0	0	0	0	0	0	0	0	0	0
BouCOT216	BouCOT	261	277	202	206	282	302	98	98	143	143	105	135	176	182	270	278	324	350	116	116	221	223	175	179	155	163	186	186	266	266	0	0	0	0	0	0	0	0	0	0	0	0	0	0	0	0	0	0
BouCOT217	BouCOT	253	281	196	206	242	294	0	0	147	159	103	103	176	196	280	286	334	334	112	128	223	229	179	179	159	163	182	186	238	238	0	0	0	0	0	0	0	0	0	0	0	0	0	0	0	0	0	0
BouCOT218	BouCOT	257	257	206	210	270	282	98	100	157	159	105	133	178	180	280	290	324	324	116	124	223	223	181	181	163	165	186	192	262	228	0	0	0	0	0	0	0	0	0	0	0	0	0	0	0	0	0	0
BouCOT219	BouCOT	261	309	176	202	242	242	92	98	159	159	105	115	172	178	196	270	324	370	116	128	221	221	179	179	163	163	186	186	220	330	0	0	0	0	0	0	0	0	0	0	0	0	0	0	0	0	0	0
BouCOT221	BouCOT	257	269	202	212	242	242	94	98	147	147	115	137	176	196	280	280	334	334	116	116	221	223	181	181	155	165	186	186	214	224	0	0	0	0	0	0	0	0	0	0	0	0	0	0	0	0	0	0
BouCOT222	BouCOT	261	281	202	212	242	306	94	94	147	159	103	133	186	186	280	286	348	368	118	120	221	223	179	183	155	163	186	192	232	250	0	0	0	0	0	0	0	0	0	0	0	0	0	0	0	0	0	0
BouCOT223	BouCOT	265	281	196	202	306	318	92	100	143	157	105	105	176	196	278	286	348	350	120	122	221	223	175	179	155	163	186	186	178	218	0	0	0	0	0	0	0	0	0	0	0	0	0	0	0	0	0	0
BouCOT224	BouCOT	241	265	196	206	246	250	92	98	157	159	103	105	184	196	278	290	364	370	116	120	219	221	223	179	0	0	170	186	218	262	0	0	0	0	0	0	0	0	0	0	0	0	0	0	0	0	0	0
BouCOT225	BouCOT	241	261	196	206	246	270	94	102	147	147	105	109	178	196	278	284	324	364	104	108	221	223	179	181	155	163	186	192	204	266	0	0	0	0	0	0	0	0	0	0	0	0	0	0	0	0	0	0
BouCOT226	BouCOT	257	333	198	202	270	270	94	98	147	161	115	133	186	196	280	286	334	374	116	118	219	223	175	179	155	163	192	192	294	250	0	0	0	0	0	0	0	0	0	0	0	0	0	0	0	0	0	0
BouCOT227	BouCOT	253	257	194	202	226	242	92	94	147	157	105	135	176	186	270	270	348	364	116	120	221	229	179	181	163	163	190	192	200	250	0	0	0	0	0	0	0	0	0	0	0	0	0	0	0	0	0	0
BouCOT228	BouCOT	249	289	198	206	0	0	92	94	143	155	105	133	178	182	270	270	364	366	116	120	221	221	175	179	155	163	192	192	208	208	0	0	0	0	0	0	0	0	0	0	0	0	0	0	0	0	0	0
BouCOT229	BouCOT	241	259	196	202	242	306	92	100	143	147	115	115	178	196	280	280	348	374	116	124	221	223	179	181	155	163	186	192	202	266	0	0	0	0	0	0	0	0	0	0	0	0	0	0	0	0	0	0
BouCOT230	BouCOT	257	269	196	208	0	0	98	98	143	147	103	137	176	196	280	280	334	360	102	120	223	223	175	175	163	169	186	192	216	262	0	0	0	0	0	0	0	0	0	0	0	0	0	0	0	0	0	0
BouCOT231	BouCOT	267	267	194	206	226	306	98	100	157	159	105	135	176	186	270	278	346	348	104	120	221	223	179	179	163	163	186	192	178	212	0	0	0	0	0	0	0	0	0	0	0	0	0	0	0	0	0	0
BouCOT233	BouCOT	277	321	196	206	270	322	98	102	143	147	103	133	182	196	278	280	334	372	104	116	221	223	181	189	159	163	192	192	178	178	0	0	0	0	0	0	0	0	0	0	0	0	0	0	0	0	0	0
BouCOT234	BouCOT	263	293	196	200	242	250	98	100	147	147	103	105	182	182	270	280	348	366	114	116	221	229	179	181	163	163	186	188	220	290	0	0	0	0	0	0	0	0	0	0	0	0	0	0	0	0	0	0
RayRod1	RayRod	273	309	194	206	310	314	98	98	147	147	133	133	176	180	280	280	334	380	108	116	223	223	179	181	163	163	186	192	0	0	0	0	117	121	275	283	336	330	145	149	0	0	0	0	0	0	366	394
RayRod2	RayRod	245	257	194	202	242	250	94	100	143	147	133	135	176	196	280	286	334	372	108	120	223	223	175	179	155	163	192	192	0	0	0	0	117	121	271	271	326	336	121	121	0	0	0	0	0	0	340	340
RayRod3	RayRod	245	249	176	202	242	274	94	100	147	147	105	133	176	178	278	280	334	364	122	128	223	229	175	179	163	163	182	192	0	0	0	0	107	121	277	283	330	336	125	125	0	0	0	0	0	0	344	370
RayRod4	RayRod	253	279	194	208	242	274	94	100	147	147	103	105	176	178	280	288	348	348	116	116	223	223	179	181	159	163	186	192	0	0	0	0	107	117	271	281	330	336	121	141	0	0	0	0	0	0	328	390
RayRod5	RayRod	245	261	194	202	306	306	92	102	147	159	103	103	178	178	274	280	364	366	120	122	223	223	175	181	155	163	186	186	0	0	0	0	109	117	277	289	330	336	161	167	0	0	0	0	0	0	328	370
RayRod6	RayRod	277	277	206	208	278	306	94	98	147	147	103	107	180	180	278	280	334	382	108	108	221	223	181	181	163	165	182	192	0	0	0	0	117	119	271	281	328	328	121	121	0	0	0	0	0	0	340	364
RayRod7	RayRod	253	277	176	212	246	250	94	98	147	147	105	129	176	186	280	288	334	368	120	120	223	229	181	181	161	163	186	192	0	0	0	0	117	123	271	275	326	326	157	157	0	0	0	0	0	0	352	364
RayRod8	RayRod	253	279	206	212	242	302	94	100	147	159	105	115	178	180	274	286	348	412	104	116	223	223	179	179	163	163	182	186	0	0	0	0	117	121	271	275	330	340	141	141	0	0	0	0	0	0	328	346
RayRod9	RayRod	253	269	194	202	278	278	94	98	147	159	103	115	196	196	270	278	334	348	120	120	221	225	175	181	163	167	192	192	0	0	0	0	117	121	265	271	326	336	121	141	0	0	0	0	0	0	364	390
RayRod10	RayRod	259	279	202	212	234	310	94	102	155	157	133	133	176	196	280	296	334	364	108	120	223	223	175	179	163	163	192	192	0	0	0	0	107	113	271	271	336	336	141	141	0	0	0	0	0	0	394	340
RayRod11	RayRod	225	257	202	202	234	242	94	106	147	147	105	135	176	186	280	286	334	364	108	116	223	223	175	179	155	165	182	192	0	0	0	0	121	123	275	277	326	330	121	157	0	0	0	0	0	0	346	384
RayRod12	RayRod	257	269	202	206	290	306	94	98	147	147	115	135	178	178	278	278	334	348	108	108	221	223	179	179	155	163	186	192	0	0	0	0	109	123	275	281	336	336	141	141	0	0	0	0	0	0	328	356
RayRod13	RayRod	257	273	206	206	242	302	98	98	147	147	105	133	178	186	286	286	334	364	120	120	229	229	179	181	163	163	186	192	0	0	0	0	117	121	271	271	326	336	153	157	0	0	0	0	0	0	388	394
RayRod14	RayRod	253	259	202	206	242	306	94	98	143	147	105	133	176	180	278	280	336	370	116	120	223	223	179	181	155	163	186	192	0	0	0	0	121	121	267	271	326	332	145	153	0	0	0	0	0	0	344	390
RayRod15	RayRod	241	245	196	206	242	318	92	100	147	157	105	133	178	196	278	286	334	336	120	120	223	223	179	179	161	163	192	192	0	0	0	0	109	119	265	277	326	330	153	157	0	0	0	0	0	0	354	364
RayRod16	RayRod	273	273	194	202	242	290	94	98	143	159	133	135	176	196	270	280	346	350	116	122	221	223	179	179	163	165	182	192	0	0	0	0	117	119	273	285	330	340	143	157	0	0	0	0	0	0	340	340
RayRod17	RayRod	253	285	196	212	242	242	94	100	157	159	105	137	194	196	270	278	348	364	116	120	221	229	175	179	163	163	182	186	0	0	0	0	117	121	271	275	328	332	143	143	0	0	0	0	0	0	340	346
RayRod18	RayRod	257	283	206	206	242	250	100	106	143	147	105	115	176	178	280	288	350	370	104	108	223	223	179	181	163	163	182	192	0	0	0	0	117	121	277	281	330	336	157	157	0	0	0	0	0	0	340	340
RayRod19	RayRod	253	265	202	206	242	310	92	100	143	157	105	135	178	182	286	290	352	364	116	120	223	229	189	189	163	163	186	192	0	0	0	0	121	123	267	275	326	330	157	157	0	0	0	0	0	0	328	340
RayRod20	RayRod	241	285	176	202	242	318	98	98	143	147	133	133	178	186	286	288	370	380	102	116	223	223	175	181	163	163	186	192	0	0	0	0	111	121	275	277	326	328	0	0	0	0	0	0	0	0	328	340
RayRod21	RayRod	245	259	196	202	242	290	94	100	147	147	105	133	176	196	278	282	334	336	102	116	221	223	179	181	163	163	186	192	0	0	0	0	121	121	277	287	336	340	143	161	0	0	0	0	0	0	340	390
RayRod22	RayRod	253	269	202	206	242	242	94	96	143	143	105	115	178	186	280	280	334	334	104	116	223	223	175	175	163	165	192	192	0	0	0	0	107	121	271	271	326	330	143	143	0	0	0	0	0	0	340	368
RayRod23	RayRod	0	0	176	202	242	246	94	106	147	147	103	105	178	180	278	278	334	364	104	120	223	223	179	181	155	163	192	192	0	0	0	0	113	121	275	281	330	340	121	141	0	0	0	0	0	0	394	342
RayRod24	RayRod	257	257	202	206	270	302	98	102	143	147	103	137	178	180	270	280	348	370	104	108	223	223	179	179	163	163	192	192	0	0	0	0	107	107	271	271	326	330	157	161	0	0	0	0	0	0	328	340
RayRod25	RayRod	257	257	176	212	274	306	98	98	143	147	103	133	196	196	280	280	364	372	104	108	221	223	181	181	163	163	182	182	0	0	0	0	121	121	281	283	332	336	157	157	0	0	0	0	0	0	328	364
RayRod26	RayRod	261	277	194	196	242	242	94	94	147	159	103	105	178	178	280	280	366	370	102	120	223	223	179	181	163	165	186	186	0	0	0	0	113	123	277	277	328	328	125	125	0	0	0	0	0	0	328	344
RayRod27	RayRod	257	259	208	208	242	278	92	98	143	155	105	133	178	196	278	280	348	364	104	120	221	223	179	189	161	165	192	192	0	0	0	0	113	121	275	277	326	330	125	125	0	0	0	0	0	0	340	390
RayRod28	RayRod	261	261	206	208	286	330	94	100	143	147	103	105	196	196	280	280	348	364	104	104	223	223	181	189	163	163	186	192	0	0	0	0	107	117	273	277	326	330	121	125	0	0	0	0	0	0	328	390
RayRod29	RayRod	229	257	202	202	242	278	94	98	147	159	105	105	176	196	278	286	334	336	116	118	223	223	175	179	155	163	182	186	0	0	0	0	121	121	271	275	330	336	161	161	0	0	0	0	0	0	328	346
RayRod30	RayRod	245	253	194	202	242	286	94	98	147	147	105	133	176	196	274	286	334	368	104	116	221	223	175	181	163	163	186	192	0	0	0	0	107	121	275	293	332	332	141	143	0	0	0	0	0	0	340	364
LamSha1	LamSha	261	297	196	202	238	274	100	102	147	147	133	133	176	178	278	280	324	334	112	124	223	233	175	179	163	163	186	186	0	0	0	0	109	117	277	281	328	336	121	161	0	0	0	0	0	0	346	346
LamSha2	LamSha	273	277	202	212	274	282	100	102	143	147	133	133	178	196	278	286	334	348	108	116	221	223	179	181	159	159	186	192	0	0	0	0	109	117	289	289	328	328	161	145	0	0	0	0	0	0	346	346
LamSha3	LamSha	257	265	176	212	246	274	102	102	143	143	105	133	178	178	278	280	324	334	108	116	223	223	175	179	155	159	182	192	0	0	0	0	121	121	277	289	336	336	161	167	0	0	0	0	0	0	346	388
LamSha4	LamSha	241	269	176	202	246	282	100	102	147	155	105	133	176	196	278	280	334	364	116	122	223	223	179	181	163	165	182	186	0	0	0	0	113	121	277	281	332	332	153	153	0	0	0	0	0	0	328	340
LamSha5	LamSha	249	261	176	202	242	242	102	102	147	155	133	135	180	200	286	288	348	370	116	116	221	223	175	189	155	159	192	192	0	0	0	0	107	121	271	289	326	328	121	161	0	0	0	0	0	0	328	328
LamSha7	LamSha	257	281	194	202	238	274	94	100	155	157	103	133	180	200	278	286	334	348	118	124	221	223	175	189	163	163	192	192	0	0	0	0	117	117	271	275	330	336	121	143	0	0	0	0	0	0	342	374
LamSha8	LamSha	273	277	194	198	238	242	100	100	0	0	103	133	196	200	278	280	334	334	120	122	223	223	175	179	155	159	182	186	0	0	0	0	109	121	275	277	326	336	143	153	0	0	0	0	0	0	346	370
LamSha9	LamSha	253	253	196	202	242	242	92	100	147	157	133	133	178	180	278	286	334	372	116	120	221	233	175	175	159	163	186	192	0	0	0	0	117	117	275	275	336	336	121	161	0	0	0	0	0	0	328	346
LamSha10	LamSha	249	273	176	202	242	242	94	102	143	157	115	133	178	200	278	284	348	370	108	120	221	223	181	181	163	163	182	186	0	0	0	0	109	117	275	289	330	340	143	143	0	0	0	0	0	0	374	390
LamSha11	LamSha	249	261	194	214	246	274	96	96	141	145	99	131	178	196	278	278	334	348	116	120	223	223	175	189	159	159	186	192	0	0	0	0	109	121	275	281	328	328	159	141	0	0	0	0	0	0	346	388
LamSha12	LamSha	269	277	194	202	238	278	100	100	147	147	105	133	176	178	278	278	324	334	120	122	221	223	179	179	155	163	182	192	0	0	0	0	107	121	275	275	326	334	153	161	0	0	0	0	0	0	328	376
LamSha13	LamSha	253	281	202	202	238	242	92	102	157	157	103	133	180	200	284	288	334	334	116	118	223	225	175	189	163	163	186	186	0	0	0	0	113	117	271	289	336	336	121	161	0	0	0	0	0	0	328	346
LamSha14	LamSha	249	277	196	202	238	242	100	100	143	147	105	137	176	200	278	278	348	368	116	120	223	233	175	189	163	163	186	192	0	0	0	0	109	121	277	277	328	328	121	143	0	0	0	0	0	0	328	328
LamSha15	LamSha	245	277	202	206	242	278	92	102	147	151	133	137	180	196	288	290	334	368	116	124	223	223	179	181	159	163	186	192	0	0	0	0	117	117	285	289	328	336	145	145	0	0	0	0	0	0	344	346
LamSha16	LamSha	249	281	202	212	238	242	92	100	157	159	103	127	178	200	278	286	334	348	116	118	221	223	179	179	163	165	182	186	0	0	0	0	117	121	271	275	328	344	125	125	0	0	0	0	0	0	328	346
LamSha17	LamSha	261	273	194	202	238	242	100	100	147	155	105	133	176	178	278	278	324	334	108	116	221	223	179	189	155	155	176	186	0	0	0	0	109	121	277	281	336	336	153	161	0	0	0	0	0	0	328	396
LamSha18	LamSha	281	297	176	202	242	242	94	100	143	155	103	133	178	200	286	286	324	334	100	116	221	221	175	175	163	165	192	192	0	0	0	0	117	121	271	275	336	336	121	161	0	0	0	0	0	0	346	346
LamSha19	LamSha	253	285	196	202	242	242	94	102	147	147	105	133	180	190	270	286	334	364	108	116	221	223	175	179	155	165	186	192	0	0	0	0	109	113	285	289	330	344	121	141	0	0	0	0	0	0	328	370
LamSha20	LamSha	253	277	202	202	238	238	92	94	147	157	133	133	178	200	286	288	334	368	120	124	223	223	181	189	163	163	186	192	0	0	0	0	113	121	277	289	328	328	157	161	0	0	0	0	0	0	328	396
LamSha21	LamSha	261	277	176	208	242	314	92	94	157	159	99	131	180	190	278	278	334	372	108	116	223	223	181	181	155	155	192	192	0	0	0	0	109	121	275	275	336	336	117	145	0	0	0	0	0	0	328	370
LamSha22	LamSha	261	279	176	194	242	242	92	102	143	155	135	137	180	200	282	286	348	370	116	116	221	221	175	181	159	163	192	192	0	0	0	0	107	117	271	271	326	326	121	121	0	0	0	0	0	0	328	364
LamSha23	LamSha	249	277	202	202	242	242	100	100	147	157	133	133	178	178	278	278	334	334	116	124	223	233	175	175	159	163	192	192	0	0	0	0	117	121	277	281	336	336	167	167	0	0	0	0	0	0	346	346
LamSha24	LamSha	257	269	202	212	242	242	92	100	147	147	105	133	200	200	278	286	324	334	116	124	221	221	175	189	155	159	186	192	0	0	0	0	109	121	275	289	336	336	121	121	0	0	0	0	0	0	346	346
LamSha25	LamSha	273	273	202	212	242	242	100	102	143	143	127	133	180	180	278	280	334	372	112	120	223	223	175	181	163	163	186	192	0	0	0	0	109	121	275	275	328	328	161	145	0	0	0	0	0	0	328	388
LamSha26	LamSha	277	277	202	202	242	282	100	102	143	159	105	133	178	180	278	288	334	372	116	120	223	233	175	181	163	163	192	192	0	0	0	0	117	121	281	281	330	334	161	145	0	0	0	0	0	0	328	328
LamSha27	LamSha	269	273	198	212	242	282	100	100	147	155	103	115	200	200	278	286	334	334	122	124	221	221	175	181	155	159	182	186	0	0	0	0	109	109	275	289	326	336	135	121	0	0	0	0	0	0	346	394
LamSha28	LamSha	257	269	196	212	274	274	92	100	159	159	133	133	200	200	278	278	324	372	116	120	221	223	175	189	159	163	192	192	0	0	0	0	109	121	275	277	336	336	161	143	0	0	0	0	0	0	328	346
LamSha29	LamSha	253	285	196	202	238	314	98	100	157	157	103	133	178	190	278	278	334	364	102	116	223	223	179	189	155	165	186	192	0	0	0	0	113	121	275	285	328	336	141	143	0	0	0	0	0	0	328	370
LamSha30	LamSha	0	0	202	212	238	238	100	102	147	147	133	133	0	0	0	0	334	334	100	102	223	225	179	181	155	163	186	192	0	0	0	0	109	121	271	277	330	336	125	141	0	0	0	0	0	0	328	346
LamSha31	LamSha	249	277	194	202	242	242	92	102	147	147	133	133	176	180	278	286	334	348	116	120	221	223	189	189	159	163	186	192	0	0	0	0	117	121	275	281	328	328	161	143	0	0	0	0	0	0	328	346
LamSha32	LamSha	245	249	176	202	242	242	98	102	157	159	133	133	180	180	264	286	334	348	116	124	221	223	181	189	155	163	186	192	0	0	0	0	117	121	275	277	328	328	161	161	0	0	0	0	0	0	328	346
LamSha33	LamSha	249	273	194	194	242	242	100	100	155	159	105	133	180	200	278	288	334	348	108	124	223	223	175	181	163	163	176	192	0	0	0	0	109	121	275	289	326	330	135	135	0	0	0	0	0	0	388	394
LamSha34	LamSha	249	285	202	206	238	314	92	94	147	157	103	133	178	190	278	288	348	364	102	116	223	223	175	179	163	165	186	192	0	0	0	0	109	121	275	289	330	330	121	141	0	0	0	0	0	0	328	340
LamSha35	LamSha	263	263	176	198	242	314	100	102	147	147	103	133	0	0	276	276	334	348	100	102	223	225	175	181	155	163	186	192	0	0	0	0	109	117	275	277	326	342	135	135	0	0	0	0	0	0	388	394
LamSha36	LamSha	257	261	202	212	238	242	100	102	147	159	133	133	196	192	278	278	324	324	116	124	223	223	175	181	163	163	186	192	0	0	0	0	117	121	275	281	336	330	121	145	0	0	0	0	0	0	328	346
LamSha37	LamSha	277	277	202	208	238	242	100	102	147	147	133	137	178	200	280	286	334	368	112	120	223	223	181	189	163	163	186	192	0	0	0	0	109	117	277	293	336	336	125	143	0	0	0	0	0	0	328	346
LamSha38	LamSha	249	277	202	202	242	282	102	102	143	147	133	133	178	178	278	286	324	334	112	120	221	223	175	181	155	163	186	186	0	0	0	0	109	117	275	275	330	330	125	161	0	0	0	0	0	0	346	364
LamSha39	LamSha	249	269	176	202	242	282	94	102	147	157	115	133	176	178	278	284	334	370	116	122	221	223	181	181	163	163	182	186	0	0	0	0	117	121	271	281	336	336	143	143	0	0	0	0	0	0	346	390
LamSha40	LamSha	249	269	198	212	278	282	100	100	147	155	105	115	176	178	278	278	324	348	120	122	223	223	179	181	163	163	176	186	0	0	0	0	107	121	277	289	326	336	121	153	0	0	0	0	0	0	346	370
LamSha41	LamSha	261	261	194	194	242	274	100	100	147	147	105	105	178	200	278	288	324	334	116	120	223	223	175	189	159	159	192	192	0	0	0	0	121	109	275	281	328	336	167	143	0	0	0	0	0	0	328	388
LamSha42	LamSha	261	277	202	206	238	314	94	100	147	157	105	133	190	196	270	278	334	372	102	120	223	223	179	179	155	155	192	192	0	0	0	0	121	109	281	285	336	336	161	141	0	0	0	0	0	0	328	340
WanMoh1	WanMoh	0	0	196	196	0	0	100	100	0	0	105	135	0	0	270	270	330	374	100	116	223	229	179	179	163	163	182	192	0	0	0	0	117	115	271	275	336	336	143	143	0	0	0	0	0	0	346	336
WanMoh2	WanMoh	265	275	196	210	242	242	92	92	143	155	105	115	178	196	278	282	334	340	108	116	223	229	179	181	163	163	186	186	0	0	0	0	109	109	271	285	336	346	125	143	0	0	0	0	0	0	340	378
WanMoh3	WanMoh	247	263	202	210	242	302	92	98	147	147	103	103	196	200	286	288	364	366	102	128	223	229	175	181	163	163	186	192	0	0	0	0	117	121	283	283	326	328	143	143	0	0	0	0	0	0	340	388
WanMoh4	WanMoh	273	273	176	206	238	278	98	100	147	157	115	133	176	196	270	274	324	364	108	116	221	221	179	179	163	163	186	192	0	0	0	0	113	121	281	285	330	340	125	165	0	0	0	0	0	0	340	386
WanMoh5	WanMoh	241	265	212	212	242	322	94	98	143	159	133	133	190	196	270	280	348	370	116	120	223	223	175	181	163	163	186	192	0	0	0	0	107	117	271	277	330	330	119	119	0	0	0	0	0	0	344	364
WanMoh6	WanMoh	261	261	202	206	242	246	98	98	147	147	103	115	176	196	266	274	334	348	108	116	223	223	179	181	163	163	186	192	0	0	0	0	109	121	271	271	328	336	145	161	0	0	0	0	0	0	344	384
WanMoh7	WanMoh	261	289	206	206	242	278	94	98	147	157	127	133	178	178	270	286	346	364	120	120	221	229	179	181	163	163	182	192	0	0	0	0	109	117	271	289	326	330	125	165	0	0	0	0	0	0	328	390
WanMoh8	WanMoh	259	263	206	212	242	242	94	98	143	147	105	133	180	190	280	286	348	348	104	116	223	223	179	181	165	165	192	192	0	0	0	0	109	121	271	275	326	328	147	159	0	0	0	0	0	0	366	386
WanMoh9	WanMoh	269	269	196	202	266	302	94	94	157	159	105	133	178	186	274	280	334	348	116	116	223	223	179	181	163	163	192	192	0	0	0	0	113	113	271	277	326	330	121	165	0	0	0	0	0	0	390	390
WanMoh10	WanMoh	249	259	206	208	242	250	98	102	143	147	105	105	178	186	286	286	334	348	116	116	223	223	179	179	163	167	186	192	0	0	0	0	107	123	271	277	326	330	121	149	0	0	0	0	0	0	344	390
WanMoh11	WanMoh	245	269	196	202	246	282	94	100	143	147	115	135	178	196	278	286	334	348	104	120	223	223	181	181	155	159	190	192	0	0	0	0	107	117	275	281	326	336	157	163	0	0	0	0	0	0	374	380
WanMoh12	WanMoh	265	265	202	212	242	322	98	100	143	147	133	133	178	178	280	284	334	348	116	120	221	229	179	181	163	163	186	192	0	0	0	0	117	121	275	277	326	330	0	0	0	0	0	0	0	0	340	344
WanMoh13	WanMoh	281	297	202	212	306	354	92	94	143	147	105	133	176	180	278	286	334	374	120	122	223	223	179	181	163	165	182	192	0	0	0	0	107	121	281	281	326	326	157	143	0	0	0	0	0	0	328	388
WanMoh14	WanMoh	249	281	202	206	242	322	98	98	143	159	105	115	178	196	270	278	334	348	116	120	221	221	181	181	155	155	186	186	0	0	0	0	107	121	275	281	328	336	143	159	0	0	0	0	0	0	348	390
WanMoh16	WanMoh	253	281	196	206	242	318	94	102	143	147	133	133	178	196	274	286	334	364	116	120	223	223	179	181	165	167	186	186	0	0	0	0	111	121	275	281	330	330	121	161	0	0	0	0	0	0	374	390
WanMoh17	WanMoh	269	275	176	196	242	302	94	100	143	143	109	135	176	196	270	278	348	356	104	120	223	229	175	179	159	163	186	192	0	0	0	0	107	109	271	281	326	328	121	121	0	0	0	0	0	0	328	346
WanMoh18	WanMoh	281	281	202	206	290	298	94	102	147	147	135	141	182	182	278	278	334	340	104	120	223	229	175	181	155	163	182	186	0	0	0	0	107	121	277	277	326	326	121	143	0	0	0	0	0	0	392	394
WanMoh19	WanMoh	245	261	194	212	238	278	94	98	147	147	133	133	180	196	278	280	354	364	116	116	223	223	181	181	163	163	182	192	0	0	0	0	107	117	271	271	328	336	121	143	0	0	0	0	0	0	336	390
WanMoh20	WanMoh	281	289	194	196	242	278	92	102	147	147	103	105	196	200	270	282	334	348	104	120	221	221	179	181	155	163	186	186	0	0	0	0	117	121	271	271	330	330	121	143	0	0	0	0	0	0	328	344
WanMoh21	WanMoh	287	281	194	208	242	270	94	94	147	159	103	115	178	196	278	286	324	364	116	120	221	223	175	179	163	163	182	192	0	0	0	0	107	121	271	271	336	336	0	0	0	0	0	0	0	0	394	394
WanMoh22	WanMoh	273	285	194	194	278	282	92	98	147	157	103	115	176	178	284	286	364	370	108	118	221	229	175	181	155	163	182	182	0	0	0	0	117	117	271	275	328	330	125	157	0	0	0	0	0	0	344	346
WanMoh23	WanMoh	253	265	202	206	238	242	100	102	143	143	105	109	176	182	278	286	334	334	108	116	223	223	181	189	159	163	188	192	0	0	0	0	107	111	275	283	326	336	121	143	0	0	0	0	0	0	328	334
WanMoh24	WanMoh	253	257	206	208	242	242	92	94	143	155	103	103	196	196	278	280	340	370	102	108	221	221	175	181	163	163	182	182	0	0	0	0	107	121	277	281	326	326	121	161	0	0	0	0	0	0	324	328
WanMoh25	WanMoh	269	271	202	206	242	282	94	100	143	147	105	115	182	196	280	282	340	348	116	120	221	223	175	181	159	163	182	186	0	0	0	0	107	121	271	285	332	336	153	153	0	0	0	0	0	0	340	390
WanMoh26	WanMoh	245	269	202	212	250	322	92	98	147	147	133	135	178	196	278	280	334	364	116	120	223	223	179	179	163	165	192	192	0	0	0	0	117	121	271	275	330	340	121	141	0	0	0	0	0	0	346	388
WanMoh27	WanMoh	285	285	206	212	278	282	100	102	143	155	103	115	178	196	278	282	368	370	116	120	223	223	181	189	163	163	192	192	0	0	0	0	117	121	265	285	326	336	121	141	0	0	0	0	0	0	328	340
WanMoh28	WanMoh	259	281	202	206	242	242	98	98	147	155	103	105	182	186	278	280	348	364	108	124	223	229	179	181	167	167	182	192	0	0	0	0	117	121	271	283	336	346	121	157	0	0	0	0	0	0	328	390
WanMoh29	WanMoh	259	265	202	206	242	306	94	98	143	159	105	139	178	196	274	280	334	374	116	116	223	223	179	179	163	163	186	192	0	0	0	0	109	109	271	281	326	328	121	163	0	0	0	0	0	0	340	346
WanMoh30	WanMoh	261	277	202	206	226	242	92	98	147	147	103	133	180	182	278	286	364	370	116	120	223	223	179	181	155	163	186	192	0	0	0	0	109	121	277	281	326	330	121	121	0	0	0	0	0	0	328	346
WanMoh31	WanMoh	249	277	202	210	266	286	94	94	143	147	103	133	196	200	280	280	370	370	104	116	221	223	181	181	163	167	182	192	0	0	0	0	121	121	271	271	326	330	143	143	0	0	0	0	0	0	342	390
WanMoh32	WanMoh	263	273	202	212	278	282	98	100	155	159	103	115	180	196	266	286	348	364	120	120	223	223	175	175	155	155	192	192	0	0	0	0	113	117	271	281	330	336	125	143	0	0	0	0	0	0	364	364
WanMoh33	WanMoh	265	277	196	202	242	282	94	94	143	147	105	139	180	186	274	286	334	370	104	116	223	223	175	179	163	163	186	186	0	0	0	0	107	117	275	275	328	330	125	157	0	0	0	0	0	0	344	364
WanMoh34	WanMoh	269	285	202	202	242	302	94	100	159	159	109	133	186	196	286	286	334	350	120	120	223	223	175	179	163	163	186	186	0	0	0	0	117	123	271	277	326	336	151	175	0	0	0	0	0	0	340	384
WanMoh35	WanMoh	273	289	194	202	242	250	92	98	147	159	103	139	178	196	274	286	334	374	116	116	223	223	181	181	163	165	182	192	0	0	0	0	121	123	277	281	328	340	143	143	0	0	0	0	0	0	362	390
WanMoh36	WanMoh	249	281	202	208	250	266	94	98	143	147	103	133	176	186	274	278	360	370	116	116	223	229	175	179	163	165	182	186	0	0	0	0	113	121	271	275	328	346	159	159	0	0	0	0	0	0	328	340
WanMoh37	WanMoh	259	261	194	202	242	270	98	100	147	147	103	115	180	196	274	280	334	374	108	116	223	223	175	181	163	163	182	192	0	0	0	0	113	117	271	277	330	340	157	157	0	0	0	0	0	0	340	362
WanMoh38	WanMoh	261	281	194	210	242	246	92	98	147	157	103	133	180	196	270	280	348	364	108	120	221	223	179	181	155	163	186	192	0	0	0	0	109	121	271	281	328	330	121	143	0	0	0	0	0	0	340	384
WanMoh39	WanMoh	273	305	202	206	242	274	94	98	143	159	103	105	180	196	270	290	350	372	120	122	221	223	175	175	163	165	182	186	0	0	0	0	113	117	277	283	328	336	121	121	0	0	0	0	0	0	346	396
WanMoh40	WanMoh	253	273	202	212	242	306	98	100	143	147	105	115	196	196	286	288	334	360	116	116	223	229	181	181	155	163	192	192	0	0	0	0	109	121	271	283	328	328	163	163	0	0	0	0	0	0	344	390
WanMoh41	WanMoh	265	285	202	206	226	298	94	94	143	157	103	135	186	186	278	280	334	348	116	120	223	223	175	179	155	163	186	186	0	0	0	0	109	109	271	275	326	328	143	143	0	0	0	0	0	0	396	390
WanMoh42	WanMoh	277	289	176	202	242	274	94	100	143	143	103	133	176	196	284	286	334	348	104	116	221	223	179	181	155	165	186	186	0	0	0	0	113	121	275	281	326	340	143	143	0	0	0	0	0	0	344	344
WanMoh43	WanMoh	249	297	202	210	242	246	92	94	147	147	103	115	188	196	274	286	334	348	116	120	223	223	179	181	163	163	186	192	0	0	0	0	119	121	271	275	326	328	125	149	0	0	0	0	0	0	328	346
WanMoh44	WanMoh	253	261	202	210	242	242	0	0	0	0	0	0	196	196	278	278	342	370	120	120	223	229	179	181	163	163	186	192	0	0	0	0	113	121	271	275	336	336	121	155	0	0	0	0	0	0	328	340
WanMoh45	WanMoh	0	0	0	0	0	0	90	98	147	147	0	0	186	186	0	0	334	346	110	114	225	225	179	179	163	163	186	186	0	0	0	0	117	117	265	281	332	336	0	0	0	0	0	0	0	0	0	0
WanMoh46	WanMoh	269	273	202	202	242	314	94	98	143	147	105	115	176	196	278	278	328	334	104	120	223	233	179	181	155	163	186	192	0	0	0	0	113	121	271	283	326	328	125	125	0	0	0	0	0	0	346	390
WanMoh47	WanMoh	285	285	202	206	242	278	94	100	147	159	109	133	176	178	278	278	364	368	116	116	221	221	179	179	155	157	186	186	0	0	0	0	109	121	271	271	336	340	121	121	0	0	0	0	0	0	328	386
WanMoh48	WanMoh	269	273	196	202	226	242	98	102	147	159	105	115	176	180	278	278	334	346	102	104	221	229	181	181	163	163	182	186	0	0	0	0	109	117	281	281	326	330	157	157	0	0	0	0	0	0	340	340
WanMoh49	WanMoh	265	279	206	206	266	286	94	96	143	143	103	135	180	190	280	290	330	348	104	108	221	223	175	179	155	159	186	192	0	0	0	0	109	121	271	281	326	328	157	157	0	0	0	0	0	0	328	386
NenBro001	NenBro	263	301	202	206	242	278	98	100	143	157	103	115	176	182	290	298	334	370	108	120	223	229	179	179	163	163	186	186	216	250	0	0	0	0	0	0	0	0	0	0	0	0	0	0	0	0	0	0
NenBro002	NenBro	283	283	202	206	242	310	94	98	147	147	105	133	176	178	274	286	334	370	120	120	223	225	175	181	163	163	0	0	254	254	0	0	0	0	0	0	0	0	0	0	0	0	0	0	0	0	0	0
NenBro003	NenBro	253	281	194	202	242	236	92	102	143	157	103	105	178	182	274	278	346	380	116	120	221	229	179	181	163	165	186	186	266	294	0	0	0	0	0	0	0	0	0	0	0	0	0	0	0	0	0	0
NenBro004	NenBro	277	301	202	202	242	306	98	98	143	147	103	115	178	186	280	294	334	270	108	116	221	229	179	181	163	165	186	186	214	286	0	0	0	0	0	0	0	0	0	0	0	0	0	0	0	0	0	0
NenBro005	NenBro	253	307	194	202	242	242	94	98	143	147	105	133	176	176	282	284	334	352	114	116	221	221	179	179	163	165	192	192	250	294	0	0	0	0	0	0	0	0	0	0	0	0	0	0	0	0	0	0
NenBro006	NenBro	253	259	194	202	242	242	94	100	143	147	105	133	176	196	270	274	332	348	108	116	229	229	175	179	155	163	182	192	220	282	0	0	0	0	0	0	0	0	0	0	0	0	0	0	0	0	0	0
NenBro007	NenBro	249	249	176	194	226	306	94	98	147	147	105	105	180	180	274	286	348	360	116	116	221	221	179	181	163	163	186	192	180	242	0	0	0	0	0	0	0	0	0	0	0	0	0	0	0	0	0	0
NenBro008	NenBro	289	311	196	206	242	306	98	102	143	147	103	115	176	196	270	280	346	376	116	120	221	229	179	179	163	163	186	192	212	262	0	0	0	0	0	0	0	0	0	0	0	0	0	0	0	0	0	0
NenBro009	NenBro	267	267	196	202	242	242	98	98	143	143	103	103	178	196	270	280	362	364	108	124	223	223	179	179	155	163	192	192	246	266	0	0	0	0	0	0	0	0	0	0	0	0	0	0	0	0	0	0
NenBro010	NenBro	259	311	202	206	242	310	98	98	147	147	105	133	176	176	286	298	334	376	108	116	221	229	175	181	155	163	186	192	178	278	0	0	0	0	0	0	0	0	0	0	0	0	0	0	0	0	0	0
NenBro011	NenBro	275	337	202	208	270	274	98	98	143	143	105	135	180	182	274	294	348	348	124	124	221	223	179	181	163	163	186	192	214	266	0	0	0	0	0	0	0	0	0	0	0	0	0	0	0	0	0	0
NenBro012	NenBro	293	293	196	202	226	246	98	102	143	147	115	133	182	184	274	274	334	334	108	116	223	223	179	179	155	163	170	192	178	278	0	0	0	0	0	0	0	0	0	0	0	0	0	0	0	0	0	0
NenBro013	NenBro	249	253	176	208	242	246	94	94	147	157	103	115	178	196	274	280	332	350	116	122	223	229	181	181	155	165	186	186	214	312	0	0	0	0	0	0	0	0	0	0	0	0	0	0	0	0	0	0
NenBro014	NenBro	253	293	176	194	242	242	98	100	147	147	103	105	182	186	270	274	334	348	116	120	221	229	179	179	155	163	178	178	178	262	0	0	0	0	0	0	0	0	0	0	0	0	0	0	0	0	0	0
NenBro015	NenBro	283	285	196	206	242	310	98	102	147	163	103	105	176	186	274	274	348	364	116	116	221	229	179	179	163	165	192	192	282	298	0	0	0	0	0	0	0	0	0	0	0	0	0	0	0	0	0	0
NenBro016	NenBro	253	283	176	200	242	278	98	98	147	147	105	133	186	186	274	286	342	370	118	122	221	221	179	179	157	163	178	178	262	294	0	0	0	0	0	0	0	0	0	0	0	0	0	0	0	0	0	0
NenBro017	NenBro	275	305	200	200	242	310	98	100	147	147	103	103	176	182	274	280	334	370	116	116	221	229	179	181	163	163	192	192	180	262	0	0	0	0	0	0	0	0	0	0	0	0	0	0	0	0	0	0
NenBro018	NenBro	249	285	176	200	238	274	98	98	143	155	115	133	176	196	280	286	370	372	108	120	223	223	179	179	163	163	186	192	222	266	0	0	0	0	0	0	0	0	0	0	0	0	0	0	0	0	0	0
NenBro019	NenBro	249	253	196	202	242	278	94	98	147	147	105	135	176	196	274	286	372	374	108	116	223	223	179	181	163	165	186	192	214	274	0	0	0	0	0	0	0	0	0	0	0	0	0	0	0	0	0	0
NenBro020	NenBro	295	299	202	202	242	242	98	98	143	157	103	133	176	176	278	278	346	360	108	108	221	223	179	179	155	163	182	186	220	258	0	0	0	0	0	0	0	0	0	0	0	0	0	0	0	0	0	0
NenBro021	NenBro	261	291	196	206	234	242	94	98	143	147	105	133	180	186	270	286	348	348	108	112	223	223	179	179	163	165	186	186	216	242	0	0	0	0	0	0	0	0	0	0	0	0	0	0	0	0	0	0
NenBro022	NenBro	249	307	196	202	226	242	98	102	157	159	103	133	178	180	280	280	334	370	104	120	221	221	175	181	165	165	186	186	222	226	0	0	0	0	0	0	0	0	0	0	0	0	0	0	0	0	0	0
NenBro023	NenBro	261	267	196	200	242	242	94	100	143	147	103	115	176	178	274	280	364	370	108	116	223	223	179	179	155	163	170	192	212	226	0	0	0	0	0	0	0	0	0	0	0	0	0	0	0	0	0	0
NenBro025	NenBro	249	249	202	208	242	310	94	102	147	147	105	133	176	180	278	280	324	368	116	120	221	223	179	179	163	163	0	0	254	258	0	0	0	0	0	0	0	0	0	0	0	0	0	0	0	0	0	0
NenBro026	NenBro	267	303	196	206	242	278	94	98	143	147	105	133	182	186	270	286	360	364	108	116	223	223	179	179	163	163	0	0	250	302	0	0	0	0	0	0	0	0	0	0	0	0	0	0	0	0	0	0
NenBro027	NenBro	181	283	206	206	242	314	98	102	147	157	103	105	178	184	282	286	374	380	108	116	221	223	181	181	163	165	192	192	214	214	0	0	0	0	0	0	0	0	0	0	0	0	0	0	0	0	0	0
NenBro028	NenBro	253	261	196	202	242	242	94	98	143	147	105	133	176	182	270	290	334	348	108	116	229	229	175	179	157	163	170	192	216	270	0	0	0	0	0	0	0	0	0	0	0	0	0	0	0	0	0	0
NenBro029	NenBro	259	307	202	202	242	242	98	102	147	147	115	133	176	180	278	286	334	334	120	120	221	229	179	181	157	163	182	192	240	258	0	0	0	0	0	0	0	0	0	0	0	0	0	0	0	0	0	0
NenBro030	NenBro	261	285	202	206	242	310	94	98	147	147	103	105	178	196	278	280	350	370	104	116	221	223	175	175	163	167	170	186	278	294	0	0	0	0	0	0	0	0	0	0	0	0	0	0	0	0	0	0
NenBro031	NenBro	261	277	196	196	242	314	92	102	147	159	103	103	176	180	282	384	324	336	116	118	221	223	175	181	157	165	170	186	222	254	0	0	0	0	0	0	0	0	0	0	0	0	0	0	0	0	0	0
NenBro032	NenBro	275	297	196	202	242	294	98	102	143	147	105	137	176	180	270	278	334	368	102	116	221	225	179	181	155	163	186	188	258	266	0	0	0	0	0	0	0	0	0	0	0	0	0	0	0	0	0	0
NenBro033	NenBro	253	287	202	206	226	310	100	100	147	147	133	133	178	196	278	280	334	334	120	120	223	223	179	179	163	163	170	192	212	274	0	0	0	0	0	0	0	0	0	0	0	0	0	0	0	0	0	0
NenBro034	NenBro	253	261	202	202	234	318	94	98	147	147	105	137	176	182	278	298	324	332	108	116	221	229	179	181	163	163	186	192	178	258	0	0	0	0	0	0	0	0	0	0	0	0	0	0	0	0	0	0
NenBro035	NenBro	267	269	200	202	246	282	98	98	143	147	115	133	176	182	178	274	332	372	108	116	221	221	179	179	155	163	186	192	250	262	0	0	0	0	0	0	0	0	0	0	0	0	0	0	0	0	0	0
NenBro036	NenBro	261	263	206	212	242	298	94	98	143	147	115	123	176	178	270	278	334	364	100	116	221	223	175	179	157	157	192	192	178	216	0	0	0	0	0	0	0	0	0	0	0	0	0	0	0	0	0	0
NenBro109	NenBro	285	285	196	206	242	310	94	94	147	147	103	105	178	186	278	280	364	368	108	116	221	223	179	181	163	165	0	0	228	258	0	0	0	0	0	0	0	0	0	0	0	0	0	0	0	0	0	0
NenBro111	NenBro	263	291	208	208	234	312	98	98	147	147	105	133	180	186	278	280	334	364	108	116	221	223	179	179	163	163	178	178	224	258	0	0	0	0	0	0	0	0	0	0	0	0	0	0	0	0	0	0
NenBro113	NenBro	285	293	196	202	234	242	98	98	147	147	105	105	182	186	274	292	334	374	104	116	221	221	179	181	163	163	192	192	228	258	0	0	0	0	0	0	0	0	0	0	0	0	0	0	0	0	0	0
NenBro114	NenBro	279	283	194	202	242	282	98	104	147	155	105	135	180	186	278	280	334	382	124	124	221	223	179	181	163	163	186	192	270	302	0	0	0	0	0	0	0	0	0	0	0	0	0	0	0	0	0	0
NenBro115	NenBro	269	291	194	194	242	308	98	102	141	141	115	135	178	186	280	286	348	368	108	120	223	223	175	179	163	165	186	186	210	290	0	0	0	0	0	0	0	0	0	0	0	0	0	0	0	0	0	0
NenBro116	NenBro	291	303	196	202	242	310	98	98	147	157	105	133	178	182	270	280	334	334	108	120	223	229	179	179	155	163	186	186	236	262	0	0	0	0	0	0	0	0	0	0	0	0	0	0	0	0	0	0
NenBro117	NenBro	253	267	176	202	278	310	98	100	143	161	103	133	176	202	270	280	348	348	108	124	223	229	179	179	163	163	170	170	214	254	0	0	0	0	0	0	0	0	0	0	0	0	0	0	0	0	0	0
NenBro118	NenBro	237	241	196	196	242	310	94	100	147	147	105	133	176	196	274	288	348	370	108	120	223	223	179	181	155	163	186	186	220	270	0	0	0	0	0	0	0	0	0	0	0	0	0	0	0	0	0	0
NenBro119	NenBro	259	285	202	208	302	306	98	100	141	145	105	105	178	196	280	288	334	368	116	120	223	223	179	179	163	165	186	192	214	258	0	0	0	0	0	0	0	0	0	0	0	0	0	0	0	0	0	0
NenBro122	NenBro	255	299	196	176	242	242	100	106	143	157	103	105	178	180	270	274	334	364	116	120	223	223	179	181	159	165	192	192	214	286	0	0	0	0	0	0	0	0	0	0	0	0	0	0	0	0	0	0
NenBro123	NenBro	249	279	194	196	274	318	94	98	143	157	105	105	180	182	274	274	364	364	108	116	223	229	181	181	163	165	182	192	178	214	0	0	0	0	0	0	0	0	0	0	0	0	0	0	0	0	0	0
NenBro124	NenBro	253	279	202	202	226	326	98	98	147	147	103	133	176	176	270	280	334	370	108	116	221	223	179	179	163	163	182	192	262	282	0	0	0	0	0	0	0	0	0	0	0	0	0	0	0	0	0	0
NenBro126	NenBro	261	295	202	208	242	242	92	98	143	143	105	115	180	196	280	294	334	372	108	116	223	229	175	179	155	163	182	186	270	270	0	0	0	0	0	0	0	0	0	0	0	0	0	0	0	0	0	0
NenBro128	NenBro	249	261	198	202	242	242	98	98	157	163	103	133	176	196	270	270	334	334	116	116	221	221	179	181	155	163	192	192	216	260	0	0	0	0	0	0	0	0	0	0	0	0	0	0	0	0	0	0
NenBro129	NenBro	249	257	202	212	242	242	98	100	147	159	105	105	176	180	278	278	368	368	108	108	223	229	179	179	163	167	186	192	216	250	0	0	0	0	0	0	0	0	0	0	0	0	0	0	0	0	0	0
NenBro130	NenBro	249	283	202	202	242	242	98	100	143	143	105	133	176	176	280	280	348	350	108	108	221	223	179	179	155	167	186	192	214	290	0	0	0	0	0	0	0	0	0	0	0	0	0	0	0	0	0	0
NenBNF501	NenBNF	257	289	196	202	246	306	94	94	143	147	105	105	176	182	274	274	348	376	108	116	223	229	181	181	155	163	182	192	254	290	0	0	0	0	0	0	0	0	0	0	0	0	0	0	0	0	0	0
NenBNF502	NenBNF	261	281	202	208	242	318	98	100	147	147	105	133	176	176	278	286	348	348	102	108	223	223	175	179	163	163	186	192	214	214	0	0	0	0	0	0	0	0	0	0	0	0	0	0	0	0	0	0
NenBNF503	NenBNF	277	285	196	206	238	242	92	98	147	147	115	133	178	180	274	278	334	360	116	122	221	221	179	181	163	165	186	192	208	282	0	0	0	0	0	0	0	0	0	0	0	0	0	0	0	0	0	0
NenBNF504	NenBNF	249	281	202	206	242	242	98	98	147	157	103	105	176	180	278	278	332	348	116	122	221	223	175	181	163	163	186	192	214	214	0	0	0	0	0	0	0	0	0	0	0	0	0	0	0	0	0	0
NenBNF505	NenBNF	249	253	196	202	242	274	98	100	147	147	115	137	196	196	274	278	348	364	108	116	223	223	179	189	155	163	186	186	258	262	0	0	0	0	0	0	0	0	0	0	0	0	0	0	0	0	0	0
NenBNF506	NenBNF	299	305	202	210	0	0	98	100	147	147	103	105	176	178	270	270	0	0	116	116	221	229	179	181	163	165	170	186	0	0	0	0	0	0	0	0	0	0	0	0	0	0	0	0	0	0	0	0
NenBNF507	NenBNF	253	293	176	196	278	278	94	98	147	147	105	105	176	186	280	280	364	366	108	116	223	229	179	181	163	163	192	192	254	302	0	0	0	0	0	0	0	0	0	0	0	0	0	0	0	0	0	0
NenBNF508	NenBNF	301	313	196	202	234	242	94	98	147	157	115	133	186	200	270	278	334	370	116	120	221	223	181	183	155	155	192	192	214	278	0	0	0	0	0	0	0	0	0	0	0	0	0	0	0	0	0	0
NenBNF509	NenBNF	249	253	202	202	242	302	94	94	143	147	103	133	182	182	278	286	364	372	104	116	223	229	179	179	163	163	186	192	214	254	0	0	0	0	0	0	0	0	0	0	0	0	0	0	0	0	0	0
NenBNF510	NenBNF	265	265	176	196	242	314	98	102	143	157	105	133	176	176	274	278	324	374	116	124	223	223	179	179	163	163	186	186	178	212	0	0	0	0	0	0	0	0	0	0	0	0	0	0	0	0	0	0
NenBNF511	NenBNF	261	261	202	212	242	242	92	94	147	147	133	133	176	176	178	274	364	364	116	116	229	229	179	181	163	167	186	186	0	0	0	0	0	0	0	0	0	0	0	0	0	0	0	0	0	0	0	0
NenBNF512	NenBNF	249	263	196	196	242	242	98	100	143	147	105	105	178	180	274	284	364	370	104	116	221	229	179	179	0	0	186	186	178	258	0	0	0	0	0	0	0	0	0	0	0	0	0	0	0	0	0	0
NenBNF513	NenBNF	249	309	196	212	242	318	98	98	143	147	105	133	178	178	274	296	334	380	116	120	221	223	179	181	163	163	170	186	214	218	0	0	0	0	0	0	0	0	0	0	0	0	0	0	0	0	0	0
NenBNF514	NenBNF	277	317	196	206	226	314	94	100	143	147	105	133	178	180	278	300	368	374	116	116	223	229	175	179	163	163	182	192	258	262	0	0	0	0	0	0	0	0	0	0	0	0	0	0	0	0	0	0
NenBNF515	NenBNF	261	281	202	206	242	314	92	100	147	147	105	105	176	182	270	296	374	376	116	126	223	223	179	181	163	165	192	186	178	216	0	0	0	0	0	0	0	0	0	0	0	0	0	0	0	0	0	0
NenBNF516	NenBNF	257	257	176	206	206	206	92	94	0	0	105	133	180	180	274	274	0	0	116	116	223	223	179	179	163	163	186	186	176	216	0	0	0	0	0	0	0	0	0	0	0	0	0	0	0	0	0	0
NenBNF517	NenBNF	263	277	202	206	242	242	94	94	147	159	105	133	176	196	270	284	334	370	108	116	221	223	179	181	155	163	186	186	242	246	0	0	0	0	0	0	0	0	0	0	0	0	0	0	0	0	0	0
NenBNF518	NenBNF	265	285	176	202	242	318	94	98	147	147	105	137	176	186	274	274	334	368	108	120	223	229	175	179	165	165	170	186	182	220	0	0	0	0	0	0	0	0	0	0	0	0	0	0	0	0	0	0
NenBNF519	NenBNF	241	317	176	196	242	242	98	100	147	147	115	133	178	180	274	274	324	350	108	116	221	223	175	179	163	163	170	186	250	290	0	0	0	0	0	0	0	0	0	0	0	0	0	0	0	0	0	0
NenBNF520	NenBNF	253	289	176	202	246	306	94	98	147	157	105	137	176	180	278	282	336	370	108	116	221	229	175	179	163	165	186	186	214	270	0	0	0	0	0	0	0	0	0	0	0	0	0	0	0	0	0	0
NenBNF521	NenBNF	249	277	176	176	286	294	94	100	147	147	105	137	178	182	274	280	334	368	116	120	221	229	181	183	155	157	192	192	262	286	0	0	0	0	0	0	0	0	0	0	0	0	0	0	0	0	0	0
NenBNF522	NenBNF	263	265	196	196	242	306	92	94	147	159	105	105	176	180	274	280	332	364	102	122	221	223	179	179	163	169	186	192	214	262	0	0	0	0	0	0	0	0	0	0	0	0	0	0	0	0	0	0
NenBNF525	NenBNF	245	295	196	202	242	286	98	100	143	147	103	105	180	184	270	280	350	356	108	108	221	221	175	181	155	165	182	192	250	290	0	0	0	0	0	0	0	0	0	0	0	0	0	0	0	0	0	0
NenBNF526	NenBNF	287	289	196	206	226	242	94	94	147	147	103	133	176	178	274	280	364	368	108	120	221	221	181	181	163	163	170	192	282	290	0	0	0	0	0	0	0	0	0	0	0	0	0	0	0	0	0	0
NenBNF527	NenBNF	257	293	202	208	242	246	92	102	147	157	133	135	176	176	274	280	334	358	116	116	223	223	175	179	163	163	186	192	258	262	0	0	0	0	0	0	0	0	0	0	0	0	0	0	0	0	0	0
NenBNF528	NenBNF	273	313	178	202	242	274	94	98	143	143	103	115	178	196	270	290	370	380	116	120	223	223	179	179	155	163	186	192	230	232	0	0	0	0	0	0	0	0	0	0	0	0	0	0	0	0	0	0
NenBNF529	NenBNF	249	265	202	210	242	326	98	98	147	147	105	105	176	176	270	270	334	348	116	124	221	223	179	179	165	167	186	186	250	258	0	0	0	0	0	0	0	0	0	0	0	0	0	0	0	0	0	0
NenBNF530	NenBNF	249	279	196	202	242	274	94	98	143	159	115	133	196	200	280	284	348	364	108	120	221	229	175	179	155	163	186	192	254	254	0	0	0	0	0	0	0	0	0	0	0	0	0	0	0	0	0	0
NenBNF531	NenBNF	285	307	200	210	242	266	94	102	143	157	105	133	176	176	274	282	334	354	116	116	223	229	179	181	163	163	186	192	220	220	0	0	0	0	0	0	0	0	0	0	0	0	0	0	0	0	0	0
NenBNF532	NenBNF	261	261	196	206	226	234	92	98	147	147	103	135	182	186	286	290	334	348	104	108	223	223	179	179	157	165	170	192	254	274	0	0	0	0	0	0	0	0	0	0	0	0	0	0	0	0	0	0
NenBNF533	NenBNF	249	311	196	202	242	242	94	98	143	147	105	133	176	180	280	280	364	364	104	120	221	223	175	181	163	167	186	186	214	270	0	0	0	0	0	0	0	0	0	0	0	0	0	0	0	0	0	0
NenBNF534	NenBNF	243	249	196	196	242	326	94	98	147	147	103	115	178	196	274	280	348	370	104	120	223	223	179	181	163	163	186	192	290	294	0	0	0	0	0	0	0	0	0	0	0	0	0	0	0	0	0	0
NenBNF535	NenBNF	249	259	196	212	314	318	94	102	143	143	103	133	176	176	274	286	332	332	116	116	221	223	175	179	163	163	186	192	282	294	0	0	0	0	0	0	0	0	0	0	0	0	0	0	0	0	0	0
NenBNF536	NenBNF	249	293	196	198	242	246	94	94	145	147	105	115	176	196	274	274	348	376	116	120	221	223	175	181	163	167	192	192	212	250	0	0	0	0	0	0	0	0	0	0	0	0	0	0	0	0	0	0
NenBNF537	NenBNF	251	285	202	206	242	286	98	100	147	157	103	115	186	186	270	294	332	348	104	120	221	223	179	181	163	165	186	192	208	208	0	0	0	0	0	0	0	0	0	0	0	0	0	0	0	0	0	0
NenBNF538	NenBNF	277	291	196	200	242	242	94	100	147	159	103	103	176	196	270	286	350	358	108	120	223	229	175	179	155	163	170	192	236	274	0	0	0	0	0	0	0	0	0	0	0	0	0	0	0	0	0	0
NenBNF539	NenBNF	249	281	202	202	242	266	94	100	143	147	103	115	176	176	270	278	358	368	116	116	221	229	179	179	163	163	192	196	218	268	0	0	0	0	0	0	0	0	0	0	0	0	0	0	0	0	0	0
NenBNF540	NenBNF	249	253	202	206	246	274	94	102	143	147	103	105	178	180	270	278	336	348	108	108	223	223	179	179	163	165	170	186	214	270	0	0	0	0	0	0	0	0	0	0	0	0	0	0	0	0	0	0
NenBNF541	NenBNF	261	285	196	206	242	242	98	98	143	143	103	103	176	182	270	274	324	370	116	120	223	229	179	179	163	167	186	186	196	208	0	0	0	0	0	0	0	0	0	0	0	0	0	0	0	0	0	0
NenBNF542	NenBNF	241	281	194	202	242	246	92	98	147	147	105	133	176	196	274	280	334	348	108	116	221	223	175	179	163	163	170	192	258	290	0	0	0	0	0	0	0	0	0	0	0	0	0	0	0	0	0	0
NenBNF543	NenBNF	245	265	196	206	226	278	94	98	143	147	103	103	176	182	278	290	350	370	116	120	223	223	179	181	163	165	186	192	250	250	0	0	0	0	0	0	0	0	0	0	0	0	0	0	0	0	0	0
NenBNF544	NenBNF	253	255	176	176	242	242	94	98	143	157	115	133	176	182	270	278	334	348	108	116	221	223	175	181	163	163	186	192	178	266	0	0	0	0	0	0	0	0	0	0	0	0	0	0	0	0	0	0
NenBNF545	NenBNF	253	281	196	202	242	318	94	98	147	147	105	133	180	182	278	280	334	334	104	116	221	229	179	179	163	163	186	192	270	282	0	0	0	0	0	0	0	0	0	0	0	0	0	0	0	0	0	0
NenBNF546	NenBNF	253	285	196	206	242	326	94	98	147	157	103	133	178	196	280	286	334	348	108	116	223	225	175	179	155	155	182	186	270	278	0	0	0	0	0	0	0	0	0	0	0	0	0	0	0	0	0	0
NenBNF547	NenBNF	281	305	202	202	314	318	94	94	143	163	133	137	176	180	280	298	334	372	116	116	223	223	181	181	163	163	186	192	208	258	0	0	0	0	0	0	0	0	0	0	0	0	0	0	0	0	0	0
NenBNF548	NenBNF	0	0	196	202	242	242	92	98	147	157	105	133	176	196	270	270	334	368	116	116	223	223	179	179	163	163	186	192	178	178	0	0	0	0	0	0	0	0	0	0	0	0	0	0	0	0	0	0
NenBNF549	NenBNF	287	289	202	206	226	314	96	96	147	147	103	103	196	200	274	284	334	364	108	124	221	229	175	179	163	163	182	186	208	218	0	0	0	0	0	0	0	0	0	0	0	0	0	0	0	0	0	0
NenBNN901	NenBNN	285	289	202	202	242	306	94	94	147	157	105	133	180	196	270	270	334	334	108	108	223	229	175	179	155	165	192	192	214	214	0	0	0	0	0	0	0	0	0	0	0	0	0	0	0	0	0	0
NenBNN902	NenBNN	259	289	202	202	226	242	98	98	143	143	105	133	176	180	270	286	348	364	108	122	229	229	175	179	159	165	186	192	220	266	0	0	0	0	0	0	0	0	0	0	0	0	0	0	0	0	0	0
NenBNN903	NenBNN	259	279	196	206	242	242	94	98	0	0	103	103	176	186	270	280	348	364	116	124	223	223	175	181	163	163	192	192	0	0	0	0	0	0	0	0	0	0	0	0	0	0	0	0	0	0	0	0
NenBNN904	NenBNN	249	253	202	210	242	242	94	98	0	0	103	103	178	182	270	280	334	336	108	120	221	221	179	179	163	165	186	186	246	254	0	0	0	0	0	0	0	0	0	0	0	0	0	0	0	0	0	0
NenBNN905	NenBNN	261	285	196	206	242	246	94	98	143	159	103	133	176	180	280	280	334	370	100	120	223	227	179	179	163	163	186	192	214	258	0	0	0	0	0	0	0	0	0	0	0	0	0	0	0	0	0	0
NenBNN906	NenBNN	277	285	194	196	286	310	92	94	143	143	105	137	176	184	270	298	348	364	104	116	223	223	179	179	163	165	170	186	214	258	0	0	0	0	0	0	0	0	0	0	0	0	0	0	0	0	0	0
NenBNN907	NenBNN	289	305	202	206	242	302	98	98	141	157	105	105	176	196	274	280	334	348	116	116	223	229	175	175	155	163	170	186	242	302	0	0	0	0	0	0	0	0	0	0	0	0	0	0	0	0	0	0
NenBNN909	NenBNN	285	293	176	200	242	318	94	98	143	157	105	133	196	196	270	274	360	370	116	116	221	223	179	179	163	163	186	192	254	254	0	0	0	0	0	0	0	0	0	0	0	0	0	0	0	0	0	0
NenBNN910	NenBNN	249	277	176	206	242	278	98	100	147	147	105	133	176	196	270	274	348	376	116	122	221	223	179	179	163	165	186	192	214	262	0	0	0	0	0	0	0	0	0	0	0	0	0	0	0	0	0	0
NenBNN911	NenBNN	249	281	196	206	314	314	92	92	143	143	105	133	176	196	274	280	364	368	116	126	223	229	179	179	163	155	186	192	214	294	0	0	0	0	0	0	0	0	0	0	0	0	0	0	0	0	0	0
NenBNN912	NenBNN	249	281	196	206	242	314	92	98	143	143	105	133	178	196	274	280	364	368	116	126	223	229	179	179	155	163	186	192	214	294	0	0	0	0	0	0	0	0	0	0	0	0	0	0	0	0	0	0
NenBNN913	NenBNN	241	277	196	196	242	278	94	98	143	147	103	105	172	176	270	274	358	376	108	108	223	229	0	0	163	163	170	192	194	194	0	0	0	0	0	0	0	0	0	0	0	0	0	0	0	0	0	0
NenBNN914	NenBNN	249	277	206	210	306	314	98	98	147	147	105	133	176	196	280	286	364	370	108	116	221	223	175	175	163	163	186	192	262	328	0	0	0	0	0	0	0	0	0	0	0	0	0	0	0	0	0	0
NenBNN915	NenBNN	261	317	196	202	266	282	100	102	157	157	105	133	176	196	280	286	334	350	102	116	229	229	179	179	171	163	186	192	214	250	0	0	0	0	0	0	0	0	0	0	0	0	0	0	0	0	0	0
NenBNN916	NenBNN	245	261	196	206	242	242	94	98	143	147	103	105	180	196	270	280	334	368	104	108	221	223	179	181	155	165	178	186	218	250	0	0	0	0	0	0	0	0	0	0	0	0	0	0	0	0	0	0
NenBNN917	NenBNN	261	265	176	194	206	242	94	100	0	0	103	105	176	196	270	286	364	372	108	116	221	229	175	175	163	163	186	192	274	274	0	0	0	0	0	0	0	0	0	0	0	0	0	0	0	0	0	0
NenBNN918	NenBNN	249	267	202	206	242	242	98	100	143	147	103	133	180	182	278	278	334	348	108	124	223	223	175	179	163	165	186	192	214	220	0	0	0	0	0	0	0	0	0	0	0	0	0	0	0	0	0	0
NenBNN919	NenBNN	249	309	194	206	242	302	94	106	143	143	103	105	176	186	274	284	332	348	104	116	221	223	179	181	163	163	170	192	214	258	0	0	0	0	0	0	0	0	0	0	0	0	0	0	0	0	0	0
NenBNN920	NenBNN	261	293	196	206	242	242	98	102	147	147	103	105	176	180	270	280	362	364	116	116	223	223	175	179	163	163	170	186	250	266	0	0	0	0	0	0	0	0	0	0	0	0	0	0	0	0	0	0
NenBNN921	NenBNN	253	293	202	206	282	322	92	94	147	147	103	103	178	178	278	284	348	382	124	124	223	229	179	179	157	163	186	186	176	176	0	0	0	0	0	0	0	0	0	0	0	0	0	0	0	0	0	0
NenBNN922	NenBNN	249	249	196	196	242	310	92	98	147	157	105	135	182	196	274	296	348	370	116	116	223	225	179	181	163	163	186	192	254	254	0	0	0	0	0	0	0	0	0	0	0	0	0	0	0	0	0	0
NenBNN923	NenBNN	269	317	196	208	242	314	94	104	145	145	0	0	182	196	270	278	334	370	116	120	221	229	179	179	163	163	186	192	208	208	0	0	0	0	0	0	0	0	0	0	0	0	0	0	0	0	0	0
NenBNN924	NenBNN	249	265	196	202	242	242	92	94	147	147	105	105	180	202	270	286	332	334	108	108	229	229	179	181	155	161	186	192	214	294	0	0	0	0	0	0	0	0	0	0	0	0	0	0	0	0	0	0
NenBNN925	NenBNN	265	289	196	206	242	302	94	94	157	157	105	105	180	196	270	278	334	374	116	116	223	229	179	181	163	165	170	170	212	220	0	0	0	0	0	0	0	0	0	0	0	0	0	0	0	0	0	0
NenBNN926	NenBNN	249	253	176	194	226	318	94	102	145	147	105	131	182	196	294	270	334	350	116	120	221	223	179	181	155	163	192	192	214	258	0	0	0	0	0	0	0	0	0	0	0	0	0	0	0	0	0	0
NenBNN927	NenBNN	253	261	194	206	242	298	98	100	143	143	105	137	178	180	284	284	364	374	108	116	221	229	179	181	163	165	182	186	262	294	0	0	0	0	0	0	0	0	0	0	0	0	0	0	0	0	0	0
NenBNN928	NenBNN	249	289	196	196	226	242	94	102	143	147	103	105	176	186	270	278	334	374	116	116	221	223	179	179	163	163	170	186	246	258	0	0	0	0	0	0	0	0	0	0	0	0	0	0	0	0	0	0
NenBNN929	NenBNN	241	285	196	202	234	310	92	102	143	157	105	105	178	186	280	286	332	372	116	116	223	223	179	181	163	163	0	0	214	274	0	0	0	0	0	0	0	0	0	0	0	0	0	0	0	0	0	0
NenBNN930	NenBNN	289	289	202	202	246	318	94	100	147	147	133	135	176	176	274	298	348	364	106	106	229	229	181	181	155	163	186	192	254	262	0	0	0	0	0	0	0	0	0	0	0	0	0	0	0	0	0	0
NenBNN931	NenBNN	245	259	208	208	242	242	92	92	143	147	103	103	178	196	280	286	364	364	116	122	221	223	179	179	163	163	170	186	250	258	0	0	0	0	0	0	0	0	0	0	0	0	0	0	0	0	0	0
NenBNN932	NenBNN	253	285	202	206	246	318	94	98	147	147	103	105	176	182	274	274	332	360	120	124	223	223	175	179	163	165	186	186	200	214	0	0	0	0	0	0	0	0	0	0	0	0	0	0	0	0	0	0
NenBNN933	NenBNN	277	309	176	202	266	310	94	98	147	147	103	103	176	180	284	290	324	370	122	124	221	223	179	179	163	163	170	192	214	258	0	0	0	0	0	0	0	0	0	0	0	0	0	0	0	0	0	0
NenBNN934	NenBNN	257	269	176	196	270	274	98	98	147	147	115	135	182	186	272	274	324	334	116	116	221	229	179	181	163	163	182	186	214	258	0	0	0	0	0	0	0	0	0	0	0	0	0	0	0	0	0	0
NenBNN935	NenBNN	253	285	196	196	242	246	98	98	143	157	105	133	176	182	266	272	348	360	108	122	221	223	179	179	155	163	186	186	208	212	0	0	0	0	0	0	0	0	0	0	0	0	0	0	0	0	0	0
NenBNN936	NenBNN	263	277	194	196	242	306	94	98	147	147	0	0	176	176	270	286	332	334	116	116	223	229	175	179	163	163	192	192	270	270	0	0	0	0	0	0	0	0	0	0	0	0	0	0	0	0	0	0
NenBNN937	NenBNN	249	265	194	206	234	242	94	98	143	157	105	105	182	196	280	280	348	370	108	116	221	223	175	179	163	165	186	192	242	266	0	0	0	0	0	0	0	0	0	0	0	0	0	0	0	0	0	0
NenBNN938	NenBNN	285	309	176	196	226	266	92	98	147	147	105	105	196	196	270	274	334	334	108	108	223	229	179	181	163	165	186	192	270	270	0	0	0	0	0	0	0	0	0	0	0	0	0	0	0	0	0	0
NenBNN939	NenBNN	257	285	206	212	234	266	98	100	143	143	103	105	176	176	272	280	334	364	122	122	221	221	175	179	163	163	186	190	212	220	0	0	0	0	0	0	0	0	0	0	0	0	0	0	0	0	0	0
NenBNN940	NenBNN	257	309	202	202	242	314	98	98	147	147	105	105	176	180	274	280	332	348	108	108	221	223	179	179	163	165	186	192	218	250	0	0	0	0	0	0	0	0	0	0	0	0	0	0	0	0	0	0
NenBNN941	NenBNN	259	263	202	206	278	310	98	100	147	157	103	113	196	196	270	270	324	364	104	120	221	223	179	179	155	159	186	192	178	208	0	0	0	0	0	0	0	0	0	0	0	0	0	0	0	0	0	0
NenBNN942	NenBNN	257	289	194	202	242	318	100	100	147	147	105	115	176	196	278	278	348	348	104	108	223	229	0	0	155	163	192	192	250	270	0	0	0	0	0	0	0	0	0	0	0	0	0	0	0	0	0	0
NenBNN943	NenBNN	267	277	0	0	242	242	92	94	147	147	123	123	178	186	274	280	334	370	108	108	221	229	179	181	163	163	192	194	178	242	0	0	0	0	0	0	0	0	0	0	0	0	0	0	0	0	0	0
NenBNN944	NenBNN	249	257	176	202	278	314	94	98	143	157	105	133	176	182	270	280	334	348	104	120	221	223	175	179	155	163	170	192	178	258	0	0	0	0	0	0	0	0	0	0	0	0	0	0	0	0	0	0
NenBNN945	NenBNN	261	281	202	206	278	282	98	100	143	155	103	105	178	180	270	278	334	348	114	116	221	223	179	179	163	165	170	186	208	270	0	0	0	0	0	0	0	0	0	0	0	0	0	0	0	0	0	0
NenBNN946	NenBNN	245	265	206	206	242	278	98	98	147	157	103	105	178	192	274	296	334	336	104	120	221	229	179	179	165	167	192	192	214	246	0	0	0	0	0	0	0	0	0	0	0	0	0	0	0	0	0	0
NenBNN947	NenBNN	249	253	176	206	242	274	98	98	147	147	133	133	176	180	270	286	348	382	116	120	221	223	179	179	163	165	186	192	208	242	0	0	0	0	0	0	0	0	0	0	0	0	0	0	0	0	0	0
NenBNN948	NenBNN	257	257	194	196	242	242	92	98	147	147	133	0	176	176	0	0	0	0	116	120	221	223	179	179	155	163	0	0	0	0	0	0	0	0	0	0	0	0	0	0	0	0	0	0	0	0	0	0
AruHor001	AruHor	273	273	196	206	242	286	92	98	143	157	105	133	182	182	280	286	370	370	102	108	221	221	179	189	163	165	186	192	246	266	0	0	0	0	0	0	0	0	0	0	0	0	0	0	0	0	0	0
AruHor002	AruHor	295	295	176	196	266	270	94	98	157	157	105	137	176	186	270	280	350	364	108	120	223	223	179	181	163	163	178	178	212	282	0	0	0	0	0	0	0	0	0	0	0	0	0	0	0	0	0	0
AruHor004	AruHor	257	257	194	212	242	266	94	98	147	155	103	105	178	178	280	286	364	364	116	116	221	223	0	0	159	161	186	192	214	216	0	0	0	0	0	0	0	0	0	0	0	0	0	0	0	0	0	0
AruHor005	AruHor	257	277	176	176	242	242	92	98	157	161	105	133	196	196	278	280	334	348	120	128	221	221	179	181	163	163	192	192	246	274	0	0	0	0	0	0	0	0	0	0	0	0	0	0	0	0	0	0
AruHor006	AruHor	241	257	194	196	238	242	92	98	143	143	133	133	186	196	286	286	350	364	108	120	223	223	175	179	155	163	182	186	208	246	0	0	0	0	0	0	0	0	0	0	0	0	0	0	0	0	0	0
AruHor009	AruHor	249	265	194	202	274	302	92	94	157	161	107	133	196	196	278	280	370	370	102	108	223	223	179	181	155	159	186	186	274	306	0	0	0	0	0	0	0	0	0	0	0	0	0	0	0	0	0	0
AruHor010	AruHor	257	257	194	194	242	306	92	92	147	147	103	133	178	178	278	284	356	368	108	120	221	223	179	181	155	163	186	192	220	270	0	0	0	0	0	0	0	0	0	0	0	0	0	0	0	0	0	0
AruHor011	AruHor	245	309	194	196	242	290	92	94	157	157	133	133	186	196	286	288	348	364	104	120	223	225	175	175	155	163	192	192	298	306	0	0	0	0	0	0	0	0	0	0	0	0	0	0	0	0	0	0
AruHor012	AruHor	265	269	176	202	246	318	98	100	147	161	103	115	178	178	274	278	364	370	108	116	223	223	181	181	155	167	186	192	178	250	0	0	0	0	0	0	0	0	0	0	0	0	0	0	0	0	0	0
AruHor013	AruHor	257	277	212	212	242	242	94	98	143	147	137	105	178	180	274	280	334	348	120	124	223	223	179	181	155	163	192	192	214	268	0	0	0	0	0	0	0	0	0	0	0	0	0	0	0	0	0	0
AruHor015	AruHor	245	277	206	206	242	282	98	100	157	157	105	133	178	178	278	286	348	364	122	122	223	223	175	175	159	159	182	192	246	266	0	0	0	0	0	0	0	0	0	0	0	0	0	0	0	0	0	0
AruHor018	AruHor	245	273	206	206	242	246	92	100	147	147	123	133	196	196	280	286	364	364	116	120	221	223	179	181	163	163	186	192	218	262	0	0	0	0	0	0	0	0	0	0	0	0	0	0	0	0	0	0
AruHor022	AruHor	253	273	196	208	278	310	92	94	143	157	141	103	176	186	270	280	338	350	120	124	219	223	181	181	163	169	188	192	178	310	0	0	0	0	0	0	0	0	0	0	0	0	0	0	0	0	0	0
AruHor023	AruHor	241	261	176	206	270	302	94	98	157	157	105	133	178	186	282	286	364	364	104	120	223	223	175	175	159	163	192	192	218	218	0	0	0	0	0	0	0	0	0	0	0	0	0	0	0	0	0	0
AruHor024	AruHor	241	241	194	206	242	278	92	98	147	157	103	133	178	196	280	288	364	374	102	116	221	223	181	181	155	163	186	192	178	266	0	0	0	0	0	0	0	0	0	0	0	0	0	0	0	0	0	0
AruHor025	AruHor	261	273	194	206	242	242	98	100	147	157	105	105	178	186	282	288	268	364	124	124	223	225	179	179	163	163	192	192	226	246	0	0	0	0	0	0	0	0	0	0	0	0	0	0	0	0	0	0
AruHor026	AruHor	269	281	176	206	242	318	92	94	157	159	115	133	178	178	280	284	364	374	108	122	223	223	181	181	159	163	186	192	224	266	0	0	0	0	0	0	0	0	0	0	0	0	0	0	0	0	0	0
AruHor027	AruHor	237	241	176	202	242	242	92	102	143	157	103	105	180	196	278	278	348	364	116	120	223	223	179	179	155	161	182	192	250	266	0	0	0	0	0	0	0	0	0	0	0	0	0	0	0	0	0	0
AruHor029	AruHor	265	273	176	202	286	318	98	98	159	159	105	135	196	196	270	278	334	334	108	116	221	223	179	181	159	163	182	192	266	278	0	0	0	0	0	0	0	0	0	0	0	0	0	0	0	0	0	0
AruHor031	AruHor	249	269	202	206	270	318	92	94	147	157	105	133	178	180	280	280	268	364	120	120	221	223	175	181	157	163	186	192	178	224	0	0	0	0	0	0	0	0	0	0	0	0	0	0	0	0	0	0
AruHor033	AruHor	257	277	176	196	286	318	92	98	143	157	105	133	186	186	280	286	334	350	120	120	223	223	181	181	163	163	182	192	178	216	0	0	0	0	0	0	0	0	0	0	0	0	0	0	0	0	0	0
AruHor034	AruHor	263	289	176	212	242	278	94	100	147	157	133	133	178	186	278	280	350	364	108	120	223	223	179	181	155	155	182	192	178	212	0	0	0	0	0	0	0	0	0	0	0	0	0	0	0	0	0	0
AruHor035	AruHor	269	293	176	194	242	246	98	106	143	159	133	133	178	178	270	274	348	348	108	120	221	223	179	181	163	163	182	192	178	246	0	0	0	0	0	0	0	0	0	0	0	0	0	0	0	0	0	0
AruHor036	AruHor	281	285	194	206	286	290	98	100	147	159	105	105	178	178	280	280	334	356	108	120	221	221	179	181	159	163	186	186	224	246	0	0	0	0	0	0	0	0	0	0	0	0	0	0	0	0	0	0
AruHor037	AruHor	257	277	176	206	242	242	92	100	147	157	105	105	196	196	278	286	334	348	116	120	221	223	181	181	155	163	186	192	250	266	0	0	0	0	0	0	0	0	0	0	0	0	0	0	0	0	0	0
AruHor040	AruHor	257	269	194	202	290	318	92	98	155	159	105	133	196	196	276	280	334	348	104	108	221	223	179	181	163	163	186	192	178	306	0	0	0	0	0	0	0	0	0	0	0	0	0	0	0	0	0	0
AruHor043	AruHor	247	269	176	176	242	242	94	94	147	157	105	115	176	176	278	288	334	346	102	120	221	223	179	181	159	163	192	192	218	274	0	0	0	0	0	0	0	0	0	0	0	0	0	0	0	0	0	0
AruHor044	AruHor	257	257	176	176	242	294	100	100	157	159	115	133	178	178	274	284	334	364	116	116	223	223	179	181	159	163	192	192	216	262	0	0	0	0	0	0	0	0	0	0	0	0	0	0	0	0	0	0
AruHor047	AruHor	249	257	194	202	242	286	92	100	143	147	105	133	178	196	280	286	348	370	120	124	221	223	175	179	155	163	192	192	218	270	0	0	0	0	0	0	0	0	0	0	0	0	0	0	0	0	0	0
AruHor049	AruHor	241	257	194	196	278	310	92	102	147	157	105	105	196	196	286	286	264	360	120	120	221	223	175	181	163	163	186	192	266	282	0	0	0	0	0	0	0	0	0	0	0	0	0	0	0	0	0	0
AruHor050	AruHor	249	249	186	202	242	290	92	94	155	157	115	135	178	196	280	288	334	350	108	120	221	225	179	181	161	163	182	182	246	274	0	0	0	0	0	0	0	0	0	0	0	0	0	0	0	0	0	0
AruHor053	AruHor	237	265	196	208	242	242	94	94	143	147	107	133	178	196	270	288	334	338	104	120	223	225	179	181	155	155	192	192	216	246	0	0	0	0	0	0	0	0	0	0	0	0	0	0	0	0	0	0
AruHor058	AruHor	237	281	194	196	242	318	92	94	147	157	105	133	178	180	274	288	364	374	120	120	223	223	179	181	155	159	192	192	178	224	0	0	0	0	0	0	0	0	0	0	0	0	0	0	0	0	0	0
AruHor059	AruHor	257	277	176	212	242	294	98	100	147	161	133	133	180	196	280	284	364	364	116	120	223	223	175	181	163	163	192	192	214	216	0	0	0	0	0	0	0	0	0	0	0	0	0	0	0	0	0	0
AruHor060	AruHor	275	289	176	196	242	278	92	98	147	159	133	133	176	196	278	282	334	368	102	108	221	223	179	181	163	163	182	186	250	286	0	0	0	0	0	0	0	0	0	0	0	0	0	0	0	0	0	0
AruHor061	AruHor	253	281	194	206	242	242	98	100	147	157	103	105	178	180	280	288	348	374	116	120	221	225	175	179	161	163	182	186	214	306	0	0	0	0	0	0	0	0	0	0	0	0	0	0	0	0	0	0
AruHor062	AruHor	245	295	206	206	242	290	98	98	147	159	105	105	178	182	274	274	364	370	108	120	221	223	181	181	155	163	186	192	246	246	0	0	0	0	0	0	0	0	0	0	0	0	0	0	0	0	0	0
AruHor063	AruHor	241	261	176	206	242	310	92	94	157	157	133	133	178	178	278	286	334	388	108	116	223	225	179	179	159	163	192	192	214	218	0	0	0	0	0	0	0	0	0	0	0	0	0	0	0	0	0	0
AruHor064	AruHor	269	307	176	196	242	246	92	98	147	163	105	133	178	196	278	286	250	348	120	120	221	221	181	181	155	163	182	192	214	246	0	0	0	0	0	0	0	0	0	0	0	0	0	0	0	0	0	0
AruHor070	AruHor	281	293	194	206	242	318	92	100	143	157	105	133	180	186	286	286	364	364	108	108	223	223	179	181	163	163	186	192	216	266	0	0	0	0	0	0	0	0	0	0	0	0	0	0	0	0	0	0
AruHor072	AruHor	249	257	196	196	242	286	92	98	147	147	105	133	178	196	270	270	266	334	108	116	221	221	175	179	163	169	182	192	262	278	0	0	0	0	0	0	0	0	0	0	0	0	0	0	0	0	0	0
AruHor073	AruHor	257	273	202	206	286	314	94	100	143	147	115	133	186	196	280	286	334	334	116	116	223	223	179	179	155	163	186	192	254	258	0	0	0	0	0	0	0	0	0	0	0	0	0	0	0	0	0	0
AruHor076	AruHor	245	257	196	206	286	286	92	98	147	157	105	133	176	198	278	280	268	334	116	124	223	223	179	181	159	163	192	192	212	310	0	0	0	0	0	0	0	0	0	0	0	0	0	0	0	0	0	0
AruHor077	AruHor	289	245	196	206	290	290	92	92	155	157	115	133	186	196	278	280	268	364	104	116	221	223	175	181	155	161	182	192	212	246	0	0	0	0	0	0	0	0	0	0	0	0	0	0	0	0	0	0
AruHor080	AruHor	273	273	194	212	286	286	92	92	147	157	121	133	186	196	270	286	360	364	116	120	223	223	179	179	155	163	186	192	226	262	0	0	0	0	0	0	0	0	0	0	0	0	0	0	0	0	0	0
AruHor081	AruHor	241	257	202	206	242	270	92	100	143	157	105	105	176	180	278	282	334	364	104	116	221	223	0	0	155	163	192	192	214	262	0	0	0	0	0	0	0	0	0	0	0	0	0	0	0	0	0	0
AruHor082	AruHor	241	265	176	206	242	302	98	102	157	157	133	137	176	196	278	280	334	368	102	108	221	223	179	181	155	159	182	192	246	246	0	0	0	0	0	0	0	0	0	0	0	0	0	0	0	0	0	0
AruHor083	AruHor	241	269	194	202	242	286	94	100	147	157	133	135	182	196	278	288	334	364	102	108	223	225	175	179	155	163	182	192	246	258	0	0	0	0	0	0	0	0	0	0	0	0	0	0	0	0	0	0
AruHor085	AruHor	249	257	194	206	242	278	94	100	147	157	105	115	180	196	278	278	364	370	104	120	223	223	175	181	161	163	192	192	218	266	0	0	0	0	0	0	0	0	0	0	0	0	0	0	0	0	0	0
AruHor086	AruHor	245	289	176	196	242	302	92	100	147	155	133	133	178	186	278	280	368	368	116	120	221	223	181	181	157	163	182	192	178	270	0	0	0	0	0	0	0	0	0	0	0	0	0	0	0	0	0	0
AruHor089	AruHor	273	277	176	194	274	290	92	94	147	157	115	133	196	196	280	280	348	364	116	120	221	221	175	191	155	163	182	192	214	262	0	0	0	0	0	0	0	0	0	0	0	0	0	0	0	0	0	0
AruHor090	AruHor	261	269	206	224	242	246	94	94	147	157	105	133	186	196	280	280	334	366	116	124	221	223	181	181	155	163	186	192	218	218	0	0	0	0	0	0	0	0	0	0	0	0	0	0	0	0	0	0
AruHor091	AruHor	235	241	194	194	242	302	92	94	147	157	105	137	178	196	278	280	364	368	108	124	221	223	175	179	161	163	184	192	208	250	0	0	0	0	0	0	0	0	0	0	0	0	0	0	0	0	0	0
AruHor092	AruHor	241	257	196	196	282	318	92	98	157	159	133	137	186	196	278	284	350	368	120	122	223	223	175	179	163	163	192	192	224	270	0	0	0	0	0	0	0	0	0	0	0	0	0	0	0	0	0	0
AruHor093	AruHor	273	277	206	208	242	246	98	102	143	155	105	137	182	196	280	280	334	364	120	124	221	223	179	179	155	163	182	182	262	266	0	0	0	0	0	0	0	0	0	0	0	0	0	0	0	0	0	0
AruHor095	AruHor	265	285	194	196	286	298	92	98	157	159	103	115	178	196	278	280	334	350	104	120	221	223	181	181	163	163	182	192	214	270	0	0	0	0	0	0	0	0	0	0	0	0	0	0	0	0	0	0
AruHor097	AruHor	243	285	194	206	242	318	92	94	147	157	105	105	180	196	270	280	370	370	104	116	221	221	175	179	155	163	186	192	246	306	0	0	0	0	0	0	0	0	0	0	0	0	0	0	0	0	0	0
AruHor099	AruHor	265	269	176	210	274	294	92	98	143	143	103	103	186	196	270	284	334	366	108	116	223	223	179	181	163	163	190	192	244	250	0	0	0	0	0	0	0	0	0	0	0	0	0	0	0	0	0	0
AruHor101	AruHor	265	275	196	202	266	318	98	100	157	157	105	137	178	196	280	280	334	334	116	120	221	223	175	179	155	163	186	192	228	250	0	0	0	0	0	0	0	0	0	0	0	0	0	0	0	0	0	0
AruHor102	AruHor	241	271	206	212	310	322	92	100	141	145	115	135	178	196	270	280	348	370	100	116	223	223	179	181	155	155	192	192	218	258	0	0	0	0	0	0	0	0	0	0	0	0	0	0	0	0	0	0
AruHor104	AruHor	257	277	202	206	286	318	94	98	141	157	103	133	182	196	284	286	364	368	102	120	221	223	179	179	155	163	176	186	258	306	0	0	0	0	0	0	0	0	0	0	0	0	0	0	0	0	0	0
AruHor107	AruHor	241	281	194	206	242	310	92	98	143	147	115	133	178	196	278	278	334	370	108	120	223	223	175	181	155	165	192	192	216	274	0	0	0	0	0	0	0	0	0	0	0	0	0	0	0	0	0	0
AruHor108	AruHor	265	269	206	206	242	282	98	100	143	159	115	115	178	180	280	280	364	374	108	120	221	223	179	181	163	163	186	192	266	266	0	0	0	0	0	0	0	0	0	0	0	0	0	0	0	0	0	0
AruHor110	AruHor	241	241	194	196	242	310	98	100	147	159	115	115	178	178	280	288	334	350	116	116	221	221	181	181	163	165	186	186	242	246	0	0	0	0	0	0	0	0	0	0	0	0	0	0	0	0	0	0
AruHor111	AruHor	257	269	194	206	242	298	92	98	147	147	117	133	178	180	278	280	364	370	108	120	223	223	179	181	163	163	192	192	220	274	0	0	0	0	0	0	0	0	0	0	0	0	0	0	0	0	0	0
AruHor112	AruHor	247	257	176	206	242	302	94	98	157	157	133	133	186	196	282	284	334	334	104	120	223	223	175	181	155	163	188	192	246	250	0	0	0	0	0	0	0	0	0	0	0	0	0	0	0	0	0	0
AruHor113	AruHor	265	295	176	206	242	242	92	100	147	159	107	133	186	196	278	278	334	348	108	120	223	223	181	181	163	163	186	186	246	262	0	0	0	0	0	0	0	0	0	0	0	0	0	0	0	0	0	0
AruHor116	AruHor	257	257	194	206	242	290	98	98	147	155	105	115	182	196	278	280	334	338	116	124	221	223	179	181	163	163	186	192	218	306	0	0	0	0	0	0	0	0	0	0	0	0	0	0	0	0	0	0
AruHor117	AruHor	241	273	194	202	234	242	92	94	147	147	105	117	190	196	274	280	362	364	120	120	221	223	175	179	155	161	186	192	246	250	0	0	0	0	0	0	0	0	0	0	0	0	0	0	0	0	0	0
AruHNF501	AruHNF	259	335	196	206	282	282	98	100	147	147	103	133	178	196	268	278	330	334	108	124	223	223	179	181	163	163	186	196	302	246	0	0	0	0	0	0	0	0	0	0	0	0	0	0	0	0	0	0
AruHNF502	AruHNF	265	277	194	212	0	0	94	98	143	147	133	133	178	196	278	286	348	348	116	120	221	223	181	189	163	163	186	192	246	250	0	0	0	0	0	0	0	0	0	0	0	0	0	0	0	0	0	0
AruHNF503	AruHNF	241	245	194	212	242	278	98	100	143	147	105	133	186	196	278	278	350	364	116	120	221	221	175	175	155	163	190	192	270	218	0	0	0	0	0	0	0	0	0	0	0	0	0	0	0	0	0	0
AruHNF504	AruHNF	249	261	196	224	0	0	94	98	157	157	105	105	178	178	270	280	334	334	116	124	221	223	179	181	163	163	186	192	306	246	0	0	0	0	0	0	0	0	0	0	0	0	0	0	0	0	0	0
AruHNF505	AruHNF	249	273	194	206	242	278	92	98	147	159	115	133	182	196	270	270	334	364	120	122	221	221	181	181	155	167	182	186	178	262	0	0	0	0	0	0	0	0	0	0	0	0	0	0	0	0	0	0
AruHNF506	AruHNF	257	257	196	196	242	286	92	94	147	159	133	133	178	186	0	0	334	348	116	120	221	223	179	181	159	159	186	186	178	250	0	0	0	0	0	0	0	0	0	0	0	0	0	0	0	0	0	0
AruHNF507	AruHNF	249	273	194	196	242	302	92	94	159	159	105	115	180	198	280	284	370	370	116	122	223	223	175	181	155	163	186	192	214	246	0	0	0	0	0	0	0	0	0	0	0	0	0	0	0	0	0	0
AruHNF508	AruHNF	0	0	176	224	242	242	94	94	147	159	133	133	180	186	286	288	368	368	108	116	221	221	179	181	155	163	182	186	178	306	0	0	0	0	0	0	0	0	0	0	0	0	0	0	0	0	0	0
AruHNF509	AruHNF	249	273	194	206	242	274	98	100	147	147	103	133	178	186	280	286	370	370	120	120	221	223	179	179	163	163	192	192	212	216	0	0	0	0	0	0	0	0	0	0	0	0	0	0	0	0	0	0
AruHNF510	AruHNF	273	281	176	206	298	318	92	94	147	159	115	115	186	196	280	286	348	356	108	120	221	223	175	175	155	159	186	186	266	266	0	0	0	0	0	0	0	0	0	0	0	0	0	0	0	0	0	0
AruHNF511	AruHNF	269	297	206	212	242	318	94	102	147	147	103	115	178	196	270	280	370	334	116	116	221	223	175	181	163	163	182	192	266	274	0	0	0	0	0	0	0	0	0	0	0	0	0	0	0	0	0	0
AruHNF512	AruHNF	241	251	176	196	242	242	94	98	147	147	103	105	178	186	286	278	356	334	116	120	221	221	0	0	161	163	186	192	224	246	0	0	0	0	0	0	0	0	0	0	0	0	0	0	0	0	0	0
AruHNF513	AruHNF	257	257	194	206	294	322	92	92	147	157	105	133	176	186	284	280	348	348	104	120	223	223	0	0	155	163	186	192	250	270	0	0	0	0	0	0	0	0	0	0	0	0	0	0	0	0	0	0
AruHNF514	AruHNF	241	269	176	206	0	0	98	102	147	147	105	133	186	196	280	278	334	334	108	116	223	227	0	0	155	155	182	192	214	246	0	0	0	0	0	0	0	0	0	0	0	0	0	0	0	0	0	0
AruHNF515	AruHNF	249	257	196	212	242	234	92	92	147	159	105	133	178	180	280	290	334	370	116	120	221	223	0	0	163	163	192	192	216	246	0	0	0	0	0	0	0	0	0	0	0	0	0	0	0	0	0	0
AruHNF516	AruHNF	241	241	200	212	286	290	92	92	157	159	115	131	178	186	278	280	350	370	116	120	223	223	179	179	155	163	182	192	216	216	0	0	0	0	0	0	0	0	0	0	0	0	0	0	0	0	0	0
AruHNF517	AruHNF	245	257	176	194	286	302	98	100	147	147	105	115	178	196	274	280	334	334	104	104	221	223	179	181	159	163	192	192	0	0	0	0	0	0	0	0	0	0	0	0	0	0	0	0	0	0	0	0
AruHNF518	AruHNF	257	289	176	212	242	286	94	98	147	147	103	103	180	196	280	286	334	364	116	128	221	223	175	181	163	163	186	192	306	246	0	0	0	0	0	0	0	0	0	0	0	0	0	0	0	0	0	0
AruHNF519	AruHNF	245	257	206	212	0	0	94	100	147	147	103	133	178	196	280	280	368	370	116	120	221	223	175	175	155	163	186	190	0	0	0	0	0	0	0	0	0	0	0	0	0	0	0	0	0	0	0	0
AruHNF520	AruHNF	241	265	0	212	302	290	94	94	157	159	103	105	178	196	286	278	372	372	116	120	221	223	175	181	155	163	186	192	0	0	0	0	0	0	0	0	0	0	0	0	0	0	0	0	0	0	0	0
AruHNF521	AruHNF	241	257	194	0	286	286	94	98	143	147	103	133	178	186	280	280	348	368	104	108	221	223	181	181	159	159	186	186	218	262	0	0	0	0	0	0	0	0	0	0	0	0	0	0	0	0	0	0
AruHNF522	AruHNF	245	281	194	196	242	302	92	100	157	163	115	133	196	196	286	286	334	348	108	108	223	223	175	181	163	163	186	186	250	262	0	0	0	0	0	0	0	0	0	0	0	0	0	0	0	0	0	0
AruHNF523	AruHNF	241	255	0	0	242	246	92	92	147	157	105	133	180	196	270	280	348	348	104	116	223	223	175	179	155	163	186	192	266	266	0	0	0	0	0	0	0	0	0	0	0	0	0	0	0	0	0	0
AruHNF524	AruHNF	257	281	0	0	242	294	98	98	147	157	123	133	180	196	278	280	236	374	116	116	223	223	179	181	163	163	182	192	214	266	0	0	0	0	0	0	0	0	0	0	0	0	0	0	0	0	0	0
AruHNF525	AruHNF	241	285	0	0	246	318	92	94	157	157	103	133	178	178	278	286	364	368	116	120	221	223	179	181	163	163	186	186	270	246	0	0	0	0	0	0	0	0	0	0	0	0	0	0	0	0	0	0
AruHNF526	AruHNF	241	241	202	202	242	242	92	98	157	157	115	133	178	196	280	286	364	376	108	116	221	223	179	181	163	163	186	192	214	218	0	0	0	0	0	0	0	0	0	0	0	0	0	0	0	0	0	0
AruHNF527	AruHNF	293	297	196	196	242	242	98	100	147	147	103	133	186	196	274	280	334	364	120	124	223	223	175	179	155	163	176	186	244	270	0	0	0	0	0	0	0	0	0	0	0	0	0	0	0	0	0	0
AruHNF528	AruHNF	257	273	196	206	242	302	94	94	147	147	133	137	186	196	270	286	334	348	116	116	221	223	181	181	163	163	192	192	178	218	0	0	0	0	0	0	0	0	0	0	0	0	0	0	0	0	0	0
AruHNF529	AruHNF	241	257	176	176	242	282	92	98	147	147	105	137	178	196	278	282	334	338	116	120	223	223	175	179	155	163	182	192	214	216	0	0	0	0	0	0	0	0	0	0	0	0	0	0	0	0	0	0
AruHNF530	AruHNF	0	0	0	0	242	298	92	98	147	157	103	103	178	196	278	280	334	372	108	116	221	223	175	189	163	163	186	186	246	246	0	0	0	0	0	0	0	0	0	0	0	0	0	0	0	0	0	0
AruHNF531	AruHNF	257	257	194	196	242	246	98	100	147	163	105	139	178	180	280	290	334	370	116	120	221	223	179	181	163	165	192	192	218	250	0	0	0	0	0	0	0	0	0	0	0	0	0	0	0	0	0	0
AruHNF532	AruHNF	257	263	196	0	0	0	94	102	147	147	103	121	178	196	270	280	366	370	120	128	221	223	175	175	115	163	192	192	266	246	0	0	0	0	0	0	0	0	0	0	0	0	0	0	0	0	0	0
AruHNF533	AruHNF	245	277	176	0	0	302	94	98	147	159	105	135	196	196	278	286	332	334	104	120	221	221	175	181	159	163	182	186	258	246	0	0	0	0	0	0	0	0	0	0	0	0	0	0	0	0	0	0
AruHNF534	AruHNF	245	269	206	210	274	294	98	100	147	147	103	105	178	184	280	270	334	334	104	116	223	223	0	0	163	163	186	186	246	266	0	0	0	0	0	0	0	0	0	0	0	0	0	0	0	0	0	0
AruHNF535	AruHNF	235	235	194	196	242	242	92	94	147	159	133	133	196	196	0	0	348	348	116	116	221	223	175	179	163	169	182	182	218	218	0	0	0	0	0	0	0	0	0	0	0	0	0	0	0	0	0	0
AruHNF536	AruHNF	0	0	196	206	242	318	94	100	157	157	115	133	178	196	0	0	0	0	116	120	221	223	175	175	163	163	192	192	218	218	0	0	0	0	0	0	0	0	0	0	0	0	0	0	0	0	0	0
AruHNF537	AruHNF	0	0	194	196	242	290	98	98	145	155	0	0	186	196	278	286	350	350	104	116	221	223	181	181	163	163	192	192	226	250	0	0	0	0	0	0	0	0	0	0	0	0	0	0	0	0	0	0
AruHNF538	AruHNF	0	0	176	194	0	0	94	98	147	157	115	133	186	196	270	286	348	348	120	120	221	221	181	181	155	163	176	192	246	246	0	0	0	0	0	0	0	0	0	0	0	0	0	0	0	0	0	0
AruHNF539	AruHNF	257	257	194	196	242	242	92	100	147	157	105	137	178	196	278	288	334	334	100	116	221	223	175	181	155	159	192	192	246	306	0	0	0	0	0	0	0	0	0	0	0	0	0	0	0	0	0	0
AruHNF540	AruHNF	219	219	194	196	242	266	94	94	147	159	105	133	180	180	278	280	0	0	104	108	221	223	175	179	155	163	186	186	0	0	0	0	0	0	0	0	0	0	0	0	0	0	0	0	0	0	0	0
AruHNF541	AruHNF	0	0	196	196	290	290	94	98	143	155	105	133	178	196	270	286	0	0	120	124	223	223	175	175	155	161	186	186	218	218	0	0	0	0	0	0	0	0	0	0	0	0	0	0	0	0	0	0
AruHNF542	AruHNF	0	0	196	196	242	278	98	100	147	147	105	133	178	196	0	0	0	0	104	120	221	221	181	181	155	155	182	192	214	218	0	0	0	0	0	0	0	0	0	0	0	0	0	0	0	0	0	0
AruHNF543	AruHNF	0	0	196	214	242	278	98	100	147	147	105	105	186	196	280	288	368	364	116	120	221	221	175	181	161	163	0	0	178	218	0	0	0	0	0	0	0	0	0	0	0	0	0	0	0	0	0	0
AruHNF544	AruHNF	0	0	196	196	242	270	92	94	155	159	115	133	178	186	278	278	348	366	120	120	221	223	181	181	163	163	186	192	178	218	0	0	0	0	0	0	0	0	0	0	0	0	0	0	0	0	0	0
AruHNF545	AruHNF	0	0	202	206	242	286	92	98	143	157	105	115	186	196	280	282	364	364	116	116	221	223	179	181	163	163	192	192	0	0	0	0	0	0	0	0	0	0	0	0	0	0	0	0	0	0	0	0
AruHNF546	AruHNF	235	285	194	196	306	310	92	94	147	157	105	133	178	196	278	280	368	368	116	120	223	229	181	181	163	163	182	192	0	0	0	0	0	0	0	0	0	0	0	0	0	0	0	0	0	0	0	0
AruHNF547	AruHNF	235	307	196	196	290	318	92	98	157	157	103	133	0	0	0	0	0	0	0	0	0	0	0	0	0	0	0	0	218	218	0	0	0	0	0	0	0	0	0	0	0	0	0	0	0	0	0	0
AruHNF548	AruHNF	235	235	194	196	242	282	92	98	147	157	115	133	178	186	270	280	334	350	120	124	221	223	175	181	163	163	186	192	218	218	0	0	0	0	0	0	0	0	0	0	0	0	0	0	0	0	0	0
AruHNF549	AruHNF	235	235	194	196	0	0	0	0	0	0	103	105	0	0	0	0	0	0	0	0	227	229	179	183	0	0	0	0	218	218	0	0	0	0	0	0	0	0	0	0	0	0	0	0	0	0	0	0
AruHNF550	AruHNF	241	257	176	196	286	0	92	94	147	157	103	105	196	196	278	278	348	364	116	122	221	221	179	189	163	163	192	192	0	0	0	0	0	0	0	0	0	0	0	0	0	0	0	0	0	0	0	0
AruHNF551	AruHNF	245	257	196	196	0	0	100	100	143	147	103	133	178	180	0	0	0	0	116	122	221	221	179	179	155	163	0	0	0	0	0	0	0	0	0	0	0	0	0	0	0	0	0	0	0	0	0	0
AruHNF552	AruHNF	253	273	196	196	242	270	94	98	143	157	105	105	186	196	0	0	334	334	120	122	223	223	181	181	163	163	182	182	218	218	0	0	0	0	0	0	0	0	0	0	0	0	0	0	0	0	0	0
AruHNF553	AruHNF	269	269	196	206	238	242	92	94	147	157	133	133	182	196	274	280	348	366	116	120	221	221	175	181	157	163	186	186	218	266	0	0	0	0	0	0	0	0	0	0	0	0	0	0	0	0	0	0
AruHNF554	AruHNF	235	247	194	196	246	246	0	0	147	147	103	115	178	196	270	288	0	0	120	120	223	223	179	179	155	159	192	192	0	0	0	0	0	0	0	0	0	0	0	0	0	0	0	0	0	0	0	0
AruHOO01	AurHOO	277	281	176	176	242	318	92	98	147	147	103	133	196	196	280	286	348	374	104	116	221	221	181	181	155	163	182	186	246	266	0	0	0	0	0	0	0	0	0	0	0	0	0	0	0	0	0	0
AruHOO02	AurHOO	273	273	202	212	242	242	92	92	157	159	105	133	180	186	280	290	364	370	120	120	223	223	175	181	155	163	192	192	266	306	0	0	0	0	0	0	0	0	0	0	0	0	0	0	0	0	0	0
AruHOO03	AurHOO	241	277	194	206	242	274	94	100	143	147	105	133	196	196	270	286	364	368	108	120	223	223	179	181	161	163	186	192	246	266	0	0	0	0	0	0	0	0	0	0	0	0	0	0	0	0	0	0
AruHOO04	AurHOO	245	249	212	224	242	242	94	100	147	157	105	115	178	186	280	280	338	370	116	116	221	229	181	181	155	163	192	192	214	214	0	0	0	0	0	0	0	0	0	0	0	0	0	0	0	0	0	0
AruHOO05	AurHOO	231	273	176	212	286	318	92	94	143	147	133	133	178	186	280	284	334	334	104	116	221	223	179	181	159	159	192	192	212	250	0	0	0	0	0	0	0	0	0	0	0	0	0	0	0	0	0	0
AruHOO06	AurHOO	241	249	194	196	242	242	94	94	147	157	105	115	196	196	278	286	348	370	104	108	221	225	179	181	159	163	186	192	262	266	0	0	0	0	0	0	0	0	0	0	0	0	0	0	0	0	0	0
AruHOO07	AurHOO	241	257	194	196	290	318	92	94	145	155	105	115	180	186	282	284	364	368	104	116	223	223	175	181	161	161	170	192	178	246	0	0	0	0	0	0	0	0	0	0	0	0	0	0	0	0	0	0
AruHOO08	AurHOO	243	289	194	194	242	298	94	94	147	147	105	133	180	194	270	274	360	364	116	116	221	221	175	179	163	163	182	186	244	282	0	0	0	0	0	0	0	0	0	0	0	0	0	0	0	0	0	0
AruHOO09	AurHOO	245	249	186	206	242	242	94	98	147	157	103	115	196	196	280	286	350	364	116	120	221	223	0	0	163	163	186	186	178	218	0	0	0	0	0	0	0	0	0	0	0	0	0	0	0	0	0	0
AruHOO10	AurHOO	265	273	176	224	242	246	100	100	147	157	117	133	178	186	270	280	364	364	108	120	223	229	179	181	163	163	182	192	214	218	0	0	0	0	0	0	0	0	0	0	0	0	0	0	0	0	0	0
AruHOO11	AurHOO	241	281	194	202	242	318	92	100	145	145	103	105	180	186	278	286	370	374	104	116	221	223	179	181	155	163	182	192	214	226	0	0	0	0	0	0	0	0	0	0	0	0	0	0	0	0	0	0
AruHOO12	AurHOO	257	273	176	208	242	298	88	92	145	153	105	135	178	196	272	280	364	364	120	120	221	223	179	181	155	163	192	192	178	216	0	0	0	0	0	0	0	0	0	0	0	0	0	0	0	0	0	0
AruHOO13	AurHOO	235	241	194	212	242	318	92	92	147	157	133	135	196	196	280	286	334	364	104	124	221	221	179	181	155	161	192	192	216	274	0	0	0	0	0	0	0	0	0	0	0	0	0	0	0	0	0	0
AruHOO14	AurHOO	241	241	206	212	242	278	92	94	157	159	103	105	196	196	280	286	364	364	116	116	221	223	181	181	157	163	182	192	218	246	0	0	0	0	0	0	0	0	0	0	0	0	0	0	0	0	0	0
AruHOO15	AurHOO	241	245	196	202	286	290	92	100	147	157	103	137	178	196	280	280	364	366	108	116	223	223	175	181	155	163	192	192	212	216	0	0	0	0	0	0	0	0	0	0	0	0	0	0	0	0	0	0
AruHOO16	AurHOO	245	281	202	206	242	298	92	100	147	157	133	137	180	186	278	280	364	374	108	116	221	223	179	181	163	163	182	192	216	250	0	0	0	0	0	0	0	0	0	0	0	0	0	0	0	0	0	0
AruHOO17	AurHOO	257	257	196	206	242	246	94	100	155	157	115	133	186	186	278	278	348	356	104	104	221	223	179	181	155	155	186	192	250	258	0	0	0	0	0	0	0	0	0	0	0	0	0	0	0	0	0	0
AruHOO18	AurHOO	251	257	176	206	242	318	98	100	143	147	105	105	180	196	280	288	364	370	104	116	221	225	179	181	163	163	182	192	266	274	0	0	0	0	0	0	0	0	0	0	0	0	0	0	0	0	0	0
AruHOO19	AurHOO	261	277	196	206	242	246	94	100	147	157	133	133	178	178	270	270	348	364	116	116	221	223	179	179	159	163	186	186	246	278	0	0	0	0	0	0	0	0	0	0	0	0	0	0	0	0	0	0
AruHOO20	AurHOO	257	297	206	208	242	242	98	98	145	157	105	105	176	186	278	286	364	364	116	120	223	223	175	181	161	163	192	192	228	306	0	0	0	0	0	0	0	0	0	0	0	0	0	0	0	0	0	0
AruHOO21	AurHOO	245	295	202	206	266	310	92	100	157	157	105	133	178	196	270	274	364	364	116	128	221	221	175	181	163	163	182	192	212	262	0	0	0	0	0	0	0	0	0	0	0	0	0	0	0	0	0	0
AruHOO22	AurHOO	257	257	176	194	242	270	94	100	145	159	105	123	178	196	280	288	364	364	108	108	221	221	175	181	155	155	182	192	250	270	0	0	0	0	0	0	0	0	0	0	0	0	0	0	0	0	0	0
AruHOO23	AurHOO	273	273	176	194	242	302	92	98	143	157	133	133	178	186	270	286	348	364	116	116	221	221	181	181	155	163	192	192	178	246	0	0	0	0	0	0	0	0	0	0	0	0	0	0	0	0	0	0
AruHOO24	AurHOO	247	269	176	202	242	298	92	92	147	157	115	123	196	196	274	286	364	370	116	120	221	221	179	181	155	163	192	192	178	212	0	0	0	0	0	0	0	0	0	0	0	0	0	0	0	0	0	0
AruHOO25	AurHOO	235	257	206	208	290	298	94	98	157	161	103	137	176	178	270	280	334	348	116	120	223	225	175	179	163	163	186	192	216	246	0	0	0	0	0	0	0	0	0	0	0	0	0	0	0	0	0	0
AruHOO26	AurHOO	265	265	202	208	302	302	94	100	145	157	105	131	186	196	278	282	338	348	116	120	223	223	179	181	163	163	192	192	214	262	0	0	0	0	0	0	0	0	0	0	0	0	0	0	0	0	0	0
AruHOO27	AurHOO	245	249	194	196	242	318	94	100	157	157	105	105	180	186	270	288	364	368	104	122	221	225	175	179	163	163	192	192	214	246	0	0	0	0	0	0	0	0	0	0	0	0	0	0	0	0	0	0
AruHOO28	AurHOO	247	277	176	196	242	242	94	98	157	157	115	133	178	196	278	280	348	350	108	120	221	221	181	181	155	163	186	192	246	274	0	0	0	0	0	0	0	0	0	0	0	0	0	0	0	0	0	0
AruHOO29	AurHOO	245	273	202	206	278	318	94	94	147	157	103	141	176	196	280	286	338	364	104	116	223	223	179	189	155	163	192	192	178	224	0	0	0	0	0	0	0	0	0	0	0	0	0	0	0	0	0	0
AruHOO30	AurHOO	247	293	194	206	242	246	92	92	147	147	103	105	178	180	278	280	368	370	108	120	221	221	181	181	155	155	186	190	250	250	0	0	0	0	0	0	0	0	0	0	0	0	0	0	0	0	0	0
AruHOO31	AurHOO	245	257	194	224	242	318	100	100	145	157	103	105	178	186	280	282	368	370	108	108	221	223	181	181	159	163	192	192	216	250	0	0	0	0	0	0	0	0	0	0	0	0	0	0	0	0	0	0
AruHOO32	AurHOO	241	269	214	214	282	318	92	94	145	145	105	115	186	190	280	280	364	364	120	120	221	221	181	181	163	163	192	192	178	266	0	0	0	0	0	0	0	0	0	0	0	0	0	0	0	0	0	0
AruHOO33	AurHOO	241	297	196	196	242	246	92	100	147	157	101	103	178	196	286	288	338	364	116	122	221	223	175	175	163	163	182	192	0	0	0	0	117	121	271	293	330	336	0	0	0	0	0	0	0	0	340	346
AruHOO34	AurHOO	257	257	212	224	286	318	98	98	147	147	103	105	186	196	270	280	334	364	104	116	221	223	175	181	155	163	192	192	208	250	0	0	0	0	0	0	0	0	0	0	0	0	0	0	0	0	0	0
ArHUNF1	ArHUNF	241	257	196	202	242	242	92	92	147	147	103	105	186	186	274	280	364	368	120	120	221	223	179	181	163	163	176	186	250	258	0	0	119	121	271	275	324	330	141	163	0	0	0	0	0	0	340	346
ArHUNF2	ArHUNF	241	277	176	194	298	318	98	100	147	159	103	137	178	186	270	270	334	338	108	120	221	223	175	181	163	163	186	192	250	270	0	0	113	121	271	275	328	332	141	153	0	0	0	0	0	0	328	346
ArHUNF3	ArHUNF	253	269	176	196	242	318	92	100	147	157	115	133	178	196	278	290	348	364	104	120	223	223	179	181	155	163	182	192	216	250	0	0	121	121	271	281	336	336	125	141	0	0	0	0	0	0	328	344
ArHUNF4	ArHUNF	249	273	194	206	270	270	92	94	159	161	133	133	178	180	278	288	348	368	108	116	221	223	179	181	159	163	186	192	228	306	0	0	113	121	271	281	318	336	125	141	0	0	0	0	0	0	364	364
ArHUNF5	ArHUNF	293	293	176	206	242	302	94	100	147	163	105	115	186	196	270	274	348	366	108	120	221	223	181	181	159	167	186	192	250	270	0	0	107	117	267	275	326	330	141	141	0	0	0	0	0	0	328	346
ArHUNF6	ArHUNF	257	257	176	206	242	302	94	98	147	163	133	137	180	186	280	288	334	356	120	120	221	225	175	179	155	163	186	192	214	250	0	0	113	121	271	281	330	336	125	141	0	0	0	0	0	0	328	390
ArHUNF7	ArHUNF	269	273	194	206	242	242	92	98	147	157	107	133	180	182	280	288	364	368	104	120	221	223	175	179	161	163	182	192	218	258	0	0	117	117	275	285	326	332	157	157	0	0	0	0	0	0	346	378
ArHUNF8	ArHUNF	261	281	194	196	242	298	92	94	159	159	105	137	178	196	270	280	348	370	116	120	223	223	181	181	163	163	186	186	250	266	0	0	121	121	271	271	336	336	141	157	0	0	0	0	0	0	346	356
ArHUNF9	ArHUNF	261	261	196	224	242	270	92	98	147	157	105	105	178	178	286	288	334	356	120	124	221	223	181	189	155	163	186	192	178	212	0	0	109	117	275	293	326	326	125	125	0	0	0	0	0	0	328	370
ArHUNF10	ArHUNF	257	257	194	194	242	246	92	98	147	147	103	133	186	196	280	286	364	368	116	120	221	221	175	181	155	163	192	192	178	254	0	0	117	121	271	289	326	336	125	153	0	0	0	0	0	0	340	346
ArHUNF11	ArHUNF	261	261	206	212	242	242	92	100	147	147	129	135	178	178	278	286	350	368	116	120	223	229	175	181	155	163	186	192	212	270	0	0	109	117	275	277	326	336	141	157	0	0	0	0	0	0	378	390
ArHUNF12	ArHUNF	249	281	176	196	242	242	98	100	143	147	105	115	178	186	274	280	350	370	108	120	221	221	181	181	163	163	182	186	216	254	0	0	121	121	267	271	330	336	121	141	0	0	0	0	0	0	346	370
ArHUNF13	ArHUNF	241	285	194	194	270	290	94	98	157	157	105	137	178	180	280	286	368	370	120	124	221	223	179	179	161	163	186	192	216	306	0	0	109	109	285	285	326	336	131	141	0	0	0	0	0	0	328	340
ArHUNF14	ArHUNF	257	261	194	202	266	266	94	94	143	147	123	133	176	186	274	280	334	364	108	116	223	223	181	181	155	163	192	192	208	216	0	0	119	121	277	281	328	336	141	149	0	0	0	0	0	0	366	390
ArHUNF15	ArHUNF	257	257	176	176	310	310	94	94	147	157	105	115	178	180	270	270	334	364	116	120	221	221	181	181	161	163	182	182	212	250	0	0	113	121	271	271	326	332	121	139	0	0	0	0	0	0	346	370
ArHUNF16	ArHUNF	245	277	194	196	242	294	94	100	147	147	103	105	178	196	280	288	348	370	108	116	221	221	179	181	163	163	182	186	178	182	0	0	121	121	271	275	318	330	125	141	0	0	0	0	0	0	332	390
ArHUNF17	ArHUNF	269	269	176	202	266	298	92	98	157	189	133	137	196	196	278	280	334	384	116	120	221	223	175	179	163	163	186	192	212	246	0	0	109	121	271	275	326	330	125	153	0	0	0	0	0	0	328	340
ArHUNF18	ArHUNF	265	281	194	194	242	246	100	100	147	163	105	105	180	196	270	286	364	370	120	120	223	223	179	181	155	167	186	192	250	270	0	0	107	113	271	277	326	336	125	141	0	0	0	0	0	0	346	370
ArHUNF19	ArHUNF	257	257	196	196	242	286	92	92	147	163	103	133	178	186	270	270	348	368	108	116	223	223	181	181	155	159	182	186	246	262	0	0	117	121	271	277	326	336	141	141	0	0	0	0	0	0	346	396
ArHUNF20	ArHUNF	237	241	176	194	0	0	92	92	157	157	105	105	178	186	278	280	334	364	116	120	221	223	181	181	163	163	186	192	0	0	0	0	109	119	281	281	318	330	141	141	0	0	0	0	0	0	358	358
ArHUNF21	ArHUNF	253	257	176	194	242	242	92	94	147	157	103	133	180	196	278	286	334	364	100	104	221	223	175	179	155	161	182	192	218	242	0	0	113	121	275	281	324	336	125	141	0	0	0	0	0	0	328	394
ArHUNF22	ArHUNF	241	275	202	206	286	302	92	98	147	159	133	137	178	196	278	280	334	348	104	116	223	223	175	181	163	163	182	192	212	228	0	0	113	121	275	293	332	336	157	157	0	0	0	0	0	0	328	366
ArHUNF23	ArHUNF	265	265	194	196	278	298	94	102	143	159	137	137	180	196	286	286	352	364	108	120	221	221	179	181	155	163	186	186	216	226	0	0	117	117	271	275	328	336	121	143	0	0	0	0	0	0	390	390
ArHUNF24	ArHUNF	247	257	194	194	282	286	92	96	147	157	133	137	196	196	278	280	334	370	120	124	223	223	179	181	163	163	186	196	212	250	0	0	109	113	277	285	326	336	139	139	0	0	0	0	0	0	328	370
ArHUNF25	ArHUNF	241	257	202	202	242	278	94	94	147	157	105	137	182	196	282	286	334	364	120	120	223	223	179	181	155	163	176	186	214	262	0	0	119	121	271	281	324	330	141	163	0	0	0	0	0	0	340	394
ArHUNF26	ArHUNF	269	277	196	196	246	270	92	100	147	159	133	133	180	190	270	288	348	370	104	120	223	225	181	181	155	159	186	192	212	266	0	0	109	121	277	277	330	336	121	141	0	0	0	0	0	0	332	394
ArHUNF27	ArHUNF	237	257	194	206	242	242	98	100	147	147	103	133	186	196	278	280	364	364	102	116	221	223	179	181	161	163	192	192	214	246	0	0	117	121	267	275	330	336	121	147	0	0	0	0	0	0	364	390
ArHUNF28	ArHUNF	257	275	186	194	242	242	94	100	147	157	105	135	196	196	0	0	334	348	120	108	223	225	179	181	163	169	186	186	0	0	0	0	117	121	275	275	326	330	141	141	0	0	0	0	0	0	328	346
ArHUNF29	ArHUNF	245	245	194	194	242	242	92	98	147	157	133	133	180	196	280	286	334	364	116	120	221	223	179	181	163	163	186	192	214	214	0	0	117	121	285	293	326	336	141	141	0	0	0	0	0	0	328	390
ArHUNF30	ArHUNF	245	281	194	202	242	318	98	102	143	157	103	133	186	186	278	280	364	372	116	116	223	223	175	181	155	163	186	192	178	214	0	0	107	113	275	275	326	332	141	141	0	0	0	0	0	0	384	390
ArHUNF31	ArHUNF	257	277	176	194	242	242	92	94	147	157	103	105	178	186	274	288	334	348	116	120	223	225	175	181	161	163	182	186	218	218	0	0	121	121	273	287	326	336	141	157	0	0	0	0	0	0	344	370
ArHUNF32	ArHUNF	0	0	194	194	0	0	92	100	157	157	103	133	180	186	280	292	364	368	100	120	221	221	175	179	161	163	182	192	250	250	0	0	119	121	279	281	324	336	153	153	0	0	0	0	0	0	328	328
ArHUNF33	ArHUNF	269	277	194	202	242	282	92	94	147	147	105	133	180	196	0	0	348	364	108	122	223	225	175	179	163	163	186	186	250	270	0	0	117	121	271	285	332	336	141	153	0	0	0	0	0	0	340	346
ArHUNF34	ArHUNF	257	265	176	196	242	294	94	98	143	143	133	133	176	178	280	280	334	368	108	116	223	229	181	189	155	163	182	186	208	228	0	0	113	121	275	275	318	330	125	143	0	0	0	0	0	0	328	344
ArHUNF35	ArHUNF	257	281	194	194	238	238	96	98	147	147	103	137	180	186	280	282	334	374	108	108	223	223	179	181	161	163	186	192	254	254	0	0	107	113	281	285	326	336	143	163	0	0	0	0	0	0	328	370
ArHUNF36	ArHUNF	257	277	176	202	242	270	98	100	147	157	123	133	186	196	280	286	364	368	104	122	223	223	175	181	155	163	192	192	246	246	0	0	109	121	271	271	318	336	141	145	0	0	0	0	0	0	328	344
ArHUNF37	ArHUNF	257	265	176	212	242	282	98	98	147	157	137	137	178	180	270	280	334	364	120	108	221	223	181	181	155	163	192	192	216	216	0	0	109	121	271	279	334	336	139	157	0	0	0	0	0	0	380	380
ArHUNF38	ArHUNF	281	289	176	196	294	310	94	100	147	157	133	133	186	196	270	278	368	370	116	120	221	223	181	181	163	163	192	192	218	242	0	0	107	119	271	275	330	336	157	157	0	0	0	0	0	0	328	392
ArHUNF39	ArHUNF	273	273	202	206	242	270	94	98	157	157	133	133	178	186	278	288	334	368	120	120	229	221	179	181	155	163	182	192	0	0	0	0	117	121	271	281	336	336	121	141	0	0	0	0	0	0	328	344
ArHUNF40	ArHUNF	261	269	176	224	0	0	94	98	147	159	105	115	178	196	0	0	334	338	120	120	221	225	175	179	155	163	192	192	246	270	0	0	113	121	271	281	326	336	141	153	0	0	0	0	0	0	344	370
ArHUNF41	ArHUNF	249	269	194	212	242	286	92	94	147	147	105	133	196	196	280	288	334	370	102	108	221	225	175	179	155	155	192	192	228	262	0	0	113	113	273	287	330	330	125	143	0	0	0	0	0	0	346	346
ArHUNF42	ArHUNF	257	257	206	212	234	242	92	98	147	157	105	133	178	186	278	282	360	364	116	120	223	223	175	179	155	163	182	192	214	266	0	0	113	121	271	293	326	336	125	125	0	0	0	0	0	0	328	340
ArHUNF43	ArHUNF	245	245	176	206	0	0	94	100	147	155	123	133	178	186	270	286	364	364	104	120	221	223	179	179	163	163	188	192	246	246	0	0	107	113	275	293	326	336	121	163	0	0	0	0	0	0	346	390
ArHUNF44	ArHUNF	241	257	194	194	242	242	92	98	147	147	105	105	180	186	278	278	334	364	108	120	221	223	175	181	163	165	186	192	216	306	0	0	119	121	275	283	330	336	141	141	0	0	0	0	0	0	340	390
ArHUNF45	ArHUNF	273	277	194	206	242	270	94	94	157	157	115	135	178	186	278	288	370	370	104	120	221	225	175	181	161	163	186	192	0	0	0	0	113	121	271	275	326	336	125	141	0	0	0	0	0	0	332	346
ArHUNF46	ArHUNF	245	277	194	206	242	318	98	100	143	147	103	133	178	178	278	280	338	348	116	120	221	221	179	181	159	163	192	192	216	220	0	0	117	121	285	289	328	330	125	155	0	0	0	0	0	0	328	374
ArHUNF47	ArHUNF	249	261	176	212	242	242	94	94	147	157	105	105	178	178	270	288	334	370	120	124	223	225	179	181	159	163	192	192	246	266	0	0	113	121	267	275	326	330	131	141	0	0	0	0	0	0	346	370
ArHUNF48	ArHUNF	249	269	206	212	242	278	94	100	157	157	103	133	178	186	288	286	348	356	102	116	223	225	175	181	163	163	192	192	0	0	0	0	117	121	285	285	326	336	141	153	0	0	0	0	0	0	356	370
CheAbB500	CheAbB	267	281	202	210	278	294	94	98	147	159	103	115	176	178	270	280	364	366	116	124	221	229	0	0	163	163	182	192	178	228	0	0	0	0	0	0	0	0	0	0	0	0	0	0	0	0	0	0
CheAbB501	CheAbB	269	271	202	210	274	282	98	98	143	147	137	137	186	196	274	292	334	348	108	120	223	223	0	0	159	165	186	186	214	266	0	0	0	0	0	0	0	0	0	0	0	0	0	0	0	0	0	0
CheAbB502	CheAbB	251	285	196	202	242	242	98	100	143	147	103	133	178	178	274	280	348	364	102	102	221	223	0	0	155	163	186	192	250	258	0	0	0	0	0	0	0	0	0	0	0	0	0	0	0	0	0	0
CheAbB503	CheAbB	269	297	196	210	242	306	98	98	143	157	133	133	176	192	278	278	334	364	116	120	221	223	0	0	163	163	186	192	270	302	0	0	0	0	0	0	0	0	0	0	0	0	0	0	0	0	0	0
CheAbB504	CheAbB	253	337	194	196	238	242	98	100	143	157	115	133	174	178	270	278	334	370	108	120	221	221	0	0	159	163	182	192	236	258	0	0	0	0	0	0	0	0	0	0	0	0	0	0	0	0	0	0
CheAbB505	CheAbB	271	313	196	206	274	286	94	100	143	147	103	141	196	202	280	286	366	370	108	108	223	223	0	0	159	163	182	192	178	212	0	0	0	0	0	0	0	0	0	0	0	0	0	0	0	0	0	0
CheAbB506	CheAbB	277	313	176	206	234	242	94	100	143	147	103	103	178	180	280	286	366	370	102	116	223	223	0	0	163	163	180	184	266	286	0	0	0	0	0	0	0	0	0	0	0	0	0	0	0	0	0	0
CheAbB507	CheAbB	245	271	210	210	242	246	92	92	143	157	133	137	176	196	280	280	334	374	108	124	229	229	0	0	159	165	186	192	258	306	0	0	0	0	0	0	0	0	0	0	0	0	0	0	0	0	0	0
CheAbB508	CheAbB	251	297	206	206	242	282	94	100	143	147	105	133	176	176	278	280	350	364	108	120	221	223	179	181	155	163	182	192	212	220	0	0	111	119	285	293	328	328	121	121	0	0	0	0	0	0	0	0
CheAbB509	CheAbB	297	301	202	210	242	242	98	100	143	157	115	133	176	178	270	274	350	356	102	116	223	223	175	179	155	163	186	186	258	262	361	385	113	117	271	277	336	336	125	125	0	0	0	0	0	0	0	0
CheAbB510	CheAbB	261	275	202	210	282	306	94	98	143	147	133	141	176	178	274	290	350	366	116	120	221	221	0	0	155	155	186	192	274	274	0	0	0	0	0	0	0	0	0	0	0	0	0	0	0	0	0	0
CheAbB511	CheAbB	251	271	202	210	282	318	98	100	143	147	133	139	176	178	278	286	334	350	108	116	223	229	0	0	163	163	192	192	214	226	0	0	0	0	0	0	0	0	0	0	0	0	0	0	0	0	0	0
CheAbB512	CheAbB	251	253	202	202	242	306	94	98	147	147	133	137	178	186	274	286	334	348	108	116	221	221	0	0	163	165	186	192	224	270	0	0	0	0	0	0	0	0	0	0	0	0	0	0	0	0	0	0
CheAbB513	CheAbB	251	301	206	210	242	274	94	94	143	147	103	115	178	178	274	286	356	376	116	124	221	221	0	0	159	163	186	192	266	274	0	0	0	0	0	0	0	0	0	0	0	0	0	0	0	0	0	0
CheAbB514	CheAbB	263	269	196	196	242	298	94	102	143	161	133	133	176	180	270	274	366	376	102	108	221	223	0	0	159	163	192	192	212	216	0	0	0	0	0	0	0	0	0	0	0	0	0	0	0	0	0	0
CheAbB515	CheAbB	257	257	202	212	234	242	92	94	143	159	103	133	176	176	280	286	334	400	124	124	223	223	0	0	163	163	180	186	258	290	0	0	0	0	0	0	0	0	0	0	0	0	0	0	0	0	0	0
CheAbB516	CheAbB	251	261	176	176	242	318	92	100	147	155	105	133	176	176	278	286	350	350	116	116	223	229	0	0	155	163	182	186	212	226	0	0	0	0	0	0	0	0	0	0	0	0	0	0	0	0	0	0
CheAbB517	CheAbB	265	301	202	210	242	306	100	102	143	147	133	133	178	178	0	0	0	0	136	136	221	221	0	0	0	0	192	196	0	0	0	0	0	0	0	0	0	0	0	0	0	0	0	0	0	0	0	0
CheAbB518	CheAbB	241	267	202	206	242	278	94	100	147	157	105	115	178	196	280	286	364	366	108	116	0	0	179	181	155	163	192	192	258	274	285	313	119	119	281	283	336	340	117	117	0	0	0	0	0	0	0	0
CheAbB519	CheAbB	251	257	196	202	274	318	94	98	143	147	133	133	188	188	274	286	348	376	116	116	223	223	175	179	163	163	186	192	164	164	285	285	117	117	271	283	336	336	155	157	0	0	0	0	0	0	0	0
CheAbB520	CheAbB	253	337	202	206	242	286	92	98	143	147	103	137	176	178	278	280	334	370	108	124	221	223	179	179	155	163	182	182	214	232	285	285	107	121	271	277	328	340	155	157	0	0	0	0	0	0	0	0
CheAbB521	CheAbB	257	297	202	202	234	242	98	98	143	147	133	137	178	196	280	286	334	368	108	108	221	223	0	0	159	159	186	186	0	0	0	0	0	0	0	0	0	0	0	0	0	0	0	0	0	0	0	0
CheAbB522	CheAbB	267	271	176	202	242	274	94	98	143	143	103	141	178	196	274	286	356	368	116	120	223	223	0	0	155	163	182	192	0	0	0	0	0	0	0	0	0	0	0	0	0	0	0	0	0	0	0	0
CheAbB523	CheAbB	261	261	202	206	242	298	98	98	143	153	115	133	178	192	286	286	334	372	116	120	223	223	0	0	163	165	186	192	0	0	0	0	0	0	0	0	0	0	0	0	0	0	0	0	0	0	0	0
CheAbB524	CheAbB	261	265	176	202	242	302	94	100	143	159	105	115	174	180	284	284	340	340	92	92	223	225	0	0	157	157	180	184	0	0	0	0	0	0	0	0	0	0	0	0	0	0	0	0	0	0	0	0
CheAbB525	CheAbB	251	277	0	0	234	314	94	94	147	147	0	0	178	178	280	286	348	366	116	116	221	223	175	181	163	165	186	192	214	250	0	0	0	0	0	0	0	0	0	0	0	0	0	0	0	0	0	0
CheAbB526	CheAbB	281	297	206	206	242	306	102	102	143	161	0	0	176	176	270	290	368	376	108	116	221	223	179	179	163	167	192	192	254	258	0	0	0	0	0	0	0	0	0	0	0	0	0	0	0	0	0	0
CheAbB527	CheAbB	281	281	196	210	242	242	98	100	143	159	105	133	178	196	274	274	334	368	102	116	221	223	175	175	159	163	186	186	268	254	0	0	0	0	0	0	0	0	0	0	0	0	0	0	0	0	0	0
CheAbB528	CheAbB	271	301	196	202	234	286	98	100	147	147	105	133	176	196	270	274	334	350	116	116	223	223	179	181	163	163	186	192	212	220	0	0	0	0	0	0	0	0	0	0	0	0	0	0	0	0	0	0
CheAbB529	CheAbB	261	281	194	210	242	242	98	100	143	153	115	133	178	196	280	286	368	372	108	120	221	223	175	175	159	165	182	186	212	266	279	279	0	0	0	0	0	0	0	0	0	0	0	0	0	0	0	0
CheAbB530	CheAbB	261	269	194	202	242	302	92	94	147	159	105	133	176	196	286	286	334	350	108	108	223	223	179	181	155	163	186	192	258	266	0	0	0	0	0	0	0	0	0	0	0	0	0	0	0	0	0	0
CheAbB531	CheAbB	269	313	176	196	302	318	98	104	143	159	115	133	176	176	272	286	366	380	102	116	221	223	179	181	159	163	192	192	214	266	0	0	0	0	0	0	0	0	0	0	0	0	0	0	0	0	0	0
CheAbB532	CheAbB	257	313	202	206	242	286	92	98	143	143	103	105	176	192	274	278	370	370	124	124	221	221	179	179	159	163	182	182	216	262	285	285	107	121	271	277	328	340	155	157	0	0	0	0	0	0	0	0
CheAbB533	CheAbB	257	267	202	206	242	302	98	102	143	143	103	133	176	196	270	280	348	366	108	124	221	223	175	175	159	163	186	192	220	274	0	0	0	0	0	0	0	0	0	0	0	0	0	0	0	0	0	0
CheAbB534	CheAbB	267	267	202	206	234	302	98	100	143	143	133	133	0	0	270	298	348	364	108	124	223	223	175	179	155	163	186	192	274	274	0	0	0	0	0	0	0	0	0	0	0	0	0	0	0	0	0	0
CheAbB535	CheAbB	257	267	202	210	234	242	94	98	143	159	103	105	186	186	270	286	364	366	108	120	221	223	179	179	159	163	186	186	220	246	0	0	0	0	0	0	0	0	0	0	0	0	0	0	0	0	0	0
CheAbB536	CheAbB	245	267	194	202	242	278	92	100	143	157	133	133	178	178	286	286	364	374	108	124	223	223	175	179	155	159	182	182	216	250	0	0	0	0	0	0	0	0	0	0	0	0	0	0	0	0	0	0
CheAbB537	CheAbB	251	261	194	206	242	286	94	94	147	157	115	133	176	202	274	286	350	380	108	120	221	223	179	179	161	163	182	192	254	262	0	0	0	0	0	0	0	0	0	0	0	0	0	0	0	0	0	0
CheAbB538	CheAbB	267	271	176	196	234	286	94	98	143	159	105	133	176	196	270	274	334	350	108	124	223	223	175	179	155	163	192	192	214	214	0	0	0	0	0	0	0	0	0	0	0	0	0	0	0	0	0	0
CheAbB539	CheAbB	257	269	196	202	242	282	94	94	143	157	105	133	178	202	274	280	368	372	118	118	223	223	175	179	163	165	186	186	254	254	0	0	0	0	0	0	0	0	0	0	0	0	0	0	0	0	0	0
CheAbB540	CheAbB	267	269	202	202	242	274	98	98	157	159	103	115	176	176	280	290	366	376	108	120	223	223	179	181	155	163	186	192	258	258	0	0	0	0	0	0	0	0	0	0	0	0	0	0	0	0	0	0
CheAbB541	CheAbB	261	267	196	206	234	242	92	92	143	143	133	133	178	178	280	280	334	368	120	124	223	223	175	179	155	163	192	192	178	220	0	0	117	117	271	281	326	328	0	0	0	0	0	0	0	0	0	0
CheAbB542	CheAbB	271	271	202	206	242	274	94	98	143	147	105	133	176	196	286	298	334	334	108	120	223	223	179	181	163	163	186	192	214	274	357	387	117	119	271	283	328	340	0	0	0	0	0	0	0	0	0	0
CheAbB543	CheAbB	269	297	210	210	234	306	92	92	147	155	115	133	178	178	282	284	370	378	120	124	221	223	175	179	163	163	186	186	258	266	337	337	119	121	281	283	326	340	0	0	0	0	0	0	0	0	0	0
CheAbB544	CheAbB	265	269	206	210	242	278	98	98	143	157	115	133	196	196	270	274	348	372	108	118	223	223	179	179	155	165	186	192	212	266	307	307	109	121	271	279	328	340	0	0	0	0	0	0	0	0	0	0
CheAbB545	CheAbB	261	261	176	206	274	302	98	98	147	147	105	133	178	196	270	274	348	350	108	116	221	221	181	181	155	165	186	192	220	266	0	0	113	117	275	287	328	330	0	0	0	0	0	0	0	0	0	0
CheAbB546	CheAbB	277	297	176	210	238	286	100	100	157	159	115	115	176	186	274	284	348	378	116	120	223	223	175	175	163	163	192	192	262	262	283	307	121	121	277	277	326	336	0	0	0	0	0	0	0	0	0	0
CheAbB547	CheAbB	271	271	176	176	242	242	92	100	143	147	115	133	176	196	270	290	348	364	108	124	221	223	175	179	155	163	186	192	266	274	361	361	113	117	283	287	330	340	0	0	0	0	0	0	0	0	0	0
CheAbB548	CheAbB	257	313	194	202	242	286	98	100	143	147	101	133	178	178	270	274	334	334	118	120	223	223	175	179	159	163	186	192	178	214	287	317	107	107	271	277	336	340	0	0	0	0	0	0	0	0	0	0
CheAbB549	CheAbB	265	289	206	206	242	282	94	98	143	147	109	133	176	196	270	280	356	358	102	108	223	223	175	179	155	163	182	192	212	266	307	319	109	109	271	275	328	328	0	0	0	0	0	0	0	0	0	0
BlaBlM700	BlaBlm	245	273	202	226	246	294	98	98	147	147	105	133	176	196	270	278	334	370	116	118	223	223	179	181	163	163	182	186	224	262	287	287	117	121	283	287	326	336	125	143	0	0	0	0	0	0	0	0
BlaBlM701	BlaBlm	269	295	176	194	242	250	92	98	143	143	105	105	176	182	274	274	348	350	116	120	221	223	179	181	155	163	182	182	254	262	0	0	0	0	0	0	0	0	0	0	0	0	0	0	0	0	0	0
BlaBlM702	BlaBlm	245	257	206	210	242	242	94	94	155	157	103	137	174	176	280	286	334	348	116	120	221	223	181	181	163	163	192	192	226	232	0	0	0	0	0	0	0	0	0	0	0	0	0	0	0	0	0	0
BlaBlM703	BlaBlm	281	285	194	202	242	306	100	100	143	147	103	141	178	186	278	280	358	416	104	120	221	223	179	189	163	163	186	186	258	270	0	0	0	0	0	0	0	0	0	0	0	0	0	0	0	0	0	0
BlaBlM704	BlaBlm	245	261	176	196	282	290	94	98	143	143	133	133	178	196	274	292	334	350	120	122	221	223	179	179	155	163	186	186	212	216	0	0	0	0	0	0	0	0	0	0	0	0	0	0	0	0	0	0
BlaBlM705	BlaBlm	285	285	176	202	242	242	94	98	147	147	105	105	176	196	278	278	348	366	102	122	223	223	175	181	163	163	182	186	216	262	0	0	0	0	0	0	0	0	0	0	0	0	0	0	0	0	0	0
BlaBlM706	BlaBlm	275	277	196	202	282	302	98	98	155	157	105	137	178	178	278	278	324	368	104	120	223	223	179	179	155	163	182	186	214	258	0	0	0	0	0	0	0	0	0	0	0	0	0	0	0	0	0	0
BlaBlM707	BlaBlm	273	281	210	210	0	0	94	100	147	147	105	105	178	196	270	286	334	368	120	122	221	223	189	189	163	163	182	186	250	262	321	321	121	123	271	271	326	326	121	143	0	0	0	0	0	0	0	0
BlaBlM708	BlaBlm	259	275	210	226	246	278	100	102	143	143	105	141	178	182	280	286	348	368	116	116	221	223	175	179	163	163	186	186	178	266	0	0	0	0	0	0	0	0	0	0	0	0	0	0	0	0	0	0
BlaBlM709	BlaBlm	265	265	176	212	242	306	94	98	157	157	105	105	180	180	280	286	368	374	102	116	221	223	179	179	163	163	178	186	240	258	0	0	0	0	0	0	0	0	0	0	0	0	0	0	0	0	0	0
BlaBlM710	BlaBlm	241	261	196	228	242	246	92	100	155	157	115	137	178	186	270	278	370	380	120	120	223	229	175	179	155	161	186	192	262	278	0	0	0	0	0	0	0	0	0	0	0	0	0	0	0	0	0	0
BlaBlM711	BlaBlm	265	267	194	202	278	302	94	94	147	147	105	133	186	196	280	286	334	346	102	120	221	223	181	189	163	163	186	192	218	274	287	317	107	117	271	271	326	336	121	139	0	0	0	0	0	0	0	0
BlaBlM712	BlaBlm	0	0	176	176	294	310	94	94	143	157	115	133	178	180	286	286	324	324	116	116	221	223	179	189	163	163	186	192	178	182	0	0	0	0	0	0	0	0	0	0	0	0	0	0	0	0	0	0
BlaBlM713	BlaBlm	249	255	196	212	278	282	94	94	143	159	103	133	178	196	270	286	334	350	120	120	223	229	175	181	163	163	186	192	266	270	0	0	0	0	0	0	0	0	0	0	0	0	0	0	0	0	0	0
BlaBlM714	BlaBlm	255	277	196	196	242	246	94	94	143	147	105	105	186	186	286	286	334	350	104	116	221	223	179	181	163	163	186	192	178	242	283	283	117	117	271	277	326	336	125	143	0	0	0	0	0	0	0	0
BlaBlM715	BlaBlm	269	281	196	202	242	306	98	100	147	147	103	141	180	186	278	286	368	368	116	116	223	229	179	181	163	163	192	192	214	214	0	0	0	0	0	0	0	0	0	0	0	0	0	0	0	0	0	0
BlaBlM716	BlaBlm	269	285	206	212	242	310	94	94	147	147	133	141	178	196	280	286	368	370	122	124	221	223	175	179	163	163	182	192	178	258	0	0	0	0	0	0	0	0	0	0	0	0	0	0	0	0	0	0
BlaBlM717	BlaBlm	269	295	206	210	242	282	94	98	147	151	103	137	196	202	280	280	334	368	120	122	221	221	179	179	163	163	182	192	234	294	0	0	0	0	0	0	0	0	0	0	0	0	0	0	0	0	0	0
BlaBlM718	BlaBlm	263	285	194	206	242	286	94	98	143	147	103	105	176	182	278	278	348	368	102	116	223	223	179	181	163	163	186	186	218	258	0	0	0	0	0	0	0	0	0	0	0	0	0	0	0	0	0	0
BlaBlM719	BlaBlm	249	285	176	194	242	246	94	94	155	159	105	133	178	196	280	290	334	334	108	120	221	223	175	181	163	163	186	192	230	278	287	287	109	109	271	273	326	328	121	161	0	0	0	0	0	0	0	0
BlaBlM720	BlaBlm	241	285	206	212	242	242	94	94	147	147	135	137	186	196	286	286	334	348	108	116	223	223	179	189	163	163	182	192	214	270	0	0	0	0	0	0	0	0	0	0	0	0	0	0	0	0	0	0
BlaBlM721	BlaBlm	265	281	196	210	242	246	94	98	147	157	103	105	178	196	278	286	366	382	116	124	223	223	179	181	163	163	186	186	178	266	0	0	0	0	0	0	0	0	0	0	0	0	0	0	0	0	0	0
BlaBlM722	BlaBlm	261	307	202	206	242	298	98	98	147	147	103	133	178	182	278	280	266	364	120	122	223	223	179	181	155	163	182	192	178	214	0	0	0	0	0	0	0	0	0	0	0	0	0	0	0	0	0	0
BlaBlM723	BlaBlm	265	269	196	206	0	0	94	98	147	159	103	133	178	196	278	286	334	334	116	120	221	223	179	181	163	163	186	192	178	250	0	0	0	0	0	0	0	0	0	0	0	0	0	0	0	0	0	0
BlaBlM724	BlaBlm	277	285	196	202	242	246	102	108	147	155	137	141	202	196	278	280	348	366	116	122	223	223	179	181	163	163	186	192	200	282	0	0	0	0	0	0	0	0	0	0	0	0	0	0	0	0	0	0
BlaBlM725	BlaBlm	267	273	196	210	246	282	98	100	143	147	103	103	178	180	280	286	366	368	120	120	221	223	179	181	155	163	186	186	258	262	0	0	0	0	0	0	0	0	0	0	0	0	0	0	0	0	0	0
BlaBlM726	BlaBlm	265	269	196	206	242	302	100	102	147	147	103	135	178	196	280	286	334	370	104	116	223	229	179	189	163	163	182	192	216	250	0	0	0	0	0	0	0	0	0	0	0	0	0	0	0	0	0	0
BlaBlM727	BlaBlm	245	277	202	206	242	310	92	100	147	147	105	105	178	196	280	284	366	368	104	120	221	223	179	181	163	163	186	186	212	258	0	0	0	0	0	0	0	0	0	0	0	0	0	0	0	0	0	0
BlaBlM728	BlaBlm	245	285	196	228	242	242	94	94	147	147	105	133	180	186	286	286	350	366	108	124	223	229	179	181	163	163	186	192	250	262	0	0	0	0	0	0	0	0	0	0	0	0	0	0	0	0	0	0
BlaBlM729	BlaBlm	245	295	176	176	246	246	100	100	147	151	133	133	176	196	278	286	366	386	102	108	223	223	175	181	163	163	182	186	258	266	0	0	0	0	0	0	0	0	0	0	0	0	0	0	0	0	0	0
BlaBlM730	BlaBlm	261	283	196	210	246	318	94	98	147	147	103	133	178	196	280	280	358	370	102	122	223	223	179	179	163	163	186	192	258	266	0	0	0	0	0	0	0	0	0	0	0	0	0	0	0	0	0	0
BlaBlM731	BlaBlm	267	289	176	206	246	274	98	100	147	147	105	133	176	178	286	286	348	348	116	120	223	223	175	181	163	163	186	192	216	258	0	0	0	0	0	0	0	0	0	0	0	0	0	0	0	0	0	0
BlaBlM732	BlaBlm	253	253	212	226	246	246	98	98	143	147	105	133	180	196	280	286	346	366	116	120	221	223	181	189	163	163	186	192	242	278	0	0	0	0	0	0	0	0	0	0	0	0	0	0	0	0	0	0
BlaBlM733	BlaBlm	0	0	196	210	242	278	100	100	147	147	105	133	186	196	270	286	360	364	104	122	221	223	181	181	163	167	182	192	220	220	0	0	0	0	0	0	0	0	0	0	0	0	0	0	0	0	0	0
BlaBlM734	BlaBlm	259	259	206	206	242	306	94	98	147	147	133	135	202	180	270	280	334	366	104	108	223	223	179	181	163	163	186	186	212	318	0	0	0	0	0	0	0	0	0	0	0	0	0	0	0	0	0	0
BlaBlM735	BlaBlm	265	269	206	212	242	306	94	100	151	155	133	133	178	178	270	274	334	334	102	116	221	223	179	189	163	163	186	186	224	224	0	0	0	0	0	0	0	0	0	0	0	0	0	0	0	0	0	0
BlaBlM736	BlaBlm	249	289	176	226	238	306	94	102	143	155	127	133	176	196	270	270	358	364	116	120	221	223	175	181	163	163	182	192	212	216	369	369	121	121	271	281	326	326	121	143	0	0	0	0	0	0	0	0
BlaBlM737	BlaBlm	267	285	206	212	242	310	94	100	147	147	105	105	196	196	278	280	368	368	116	120	223	223	181	189	163	165	182	186	216	266	307	317	111	121	271	277	326	330	149	157	0	0	0	0	0	0	0	0
BlaBlM738	BlaBlm	265	271	176	210	226	242	94	94	147	147	105	105	176	178	278	284	334	334	116	120	221	223	179	183	163	163	192	192	258	266	283	337	109	121	275	287	326	332	125	157	0	0	0	0	0	0	0	0
BlaBlM739	BlaBlm	265	265	202	202	302	306	98	102	143	147	131	133	178	196	278	278	374	374	108	120	223	223	179	181	163	163	186	186	214	250	283	283	107	117	271	273	326	336	125	141	0	0	0	0	0	0	0	0
BlaBlM740	BlaBlm	261	269	196	206	242	242	94	100	147	147	133	133	176	178	280	286	364	368	108	120	223	223	179	181	159	163	186	192	178	286	0	0	0	0	0	0	0	0	0	0	0	0	0	0	0	0	0	0
BlaBlM741	BlaBlm	261	281	196	202	242	274	94	94	147	147	105	105	180	196	280	284	334	366	108	122	223	223	179	179	163	163	182	182	214	240	0	0	0	0	0	0	0	0	0	0	0	0	0	0	0	0	0	0
BlaBlM742	BlaBlm	261	265	202	202	242	242	94	98	147	147	103	137	182	182	278	286	334	360	108	120	223	223	179	181	159	163	186	192	214	232	0	0	0	0	0	0	0	0	0	0	0	0	0	0	0	0	0	0
BlaBlM743	BlaBlm	259	261	202	202	242	314	92	94	147	147	103	105	178	184	278	286	334	350	116	118	223	229	179	179	163	163	186	192	182	214	0	0	0	0	0	0	0	0	0	0	0	0	0	0	0	0	0	0
BlaBlM744	BlaBlm	245	285	194	206	298	306	92	94	147	151	105	133	176	178	278	286	358	368	108	120	221	223	179	179	163	163	182	192	234	258	0	0	0	0	0	0	0	0	0	0	0	0	0	0	0	0	0	0
BlaBlM745	BlaBlm	265	289	176	176	234	310	94	100	143	147	105	133	186	196	280	286	352	366	104	120	223	223	181	181	163	163	192	192	220	282	0	0	0	0	0	0	0	0	0	0	0	0	0	0	0	0	0	0
BlaBlM746	BlaBlm	269	269	176	194	242	278	94	100	147	151	105	105	180	186	278	278	334	334	104	116	223	223	175	179	155	163	186	186	200	230	287	287	109	119	271	281	326	336	139	125	0	0	0	0	0	0	0	0
BlaBlM747	BlaBlm	249	267	202	206	242	306	94	98	147	159	103	105	178	182	280	280	348	348	116	116	221	223	175	175	163	163	192	192	214	258	0	0	0	0	0	0	0	0	0	0	0	0	0	0	0	0	0	0
BlaBlM748	BlaBlm	259	281	202	208	242	242	94	94	147	147	133	133	176	178	274	286	334	366	120	120	223	223	179	181	155	163	192	192	214	216	0	0	0	0	0	0	0	0	0	0	0	0	0	0	0	0	0	0
BlaBlM749	BlaBlm	265	285	202	206	238	242	94	94	143	147	105	137	196	196	280	288	334	334	116	116	223	223	179	181	163	163	178	192	178	214	0	0	0	0	0	0	0	0	0	0	0	0	0	0	0	0	0	0
BlaBlM750	BlaBlm	265	285	210	210	242	306	94	100	147	157	103	105	196	178	270	286	350	368	116	122	221	221	175	179	163	163	182	186	214	254	0	0	0	0	0	0	0	0	0	0	0	0	0	0	0	0	0	0
BlaBlM751	BlaBlm	257	261	176	176	246	270	94	100	143	147	103	103	178	180	262	274	370	372	116	120	221	221	179	181	163	163	182	192	178	214	313	313	117	121	281	287	326	336	121	121	0	0	0	0	0	0	0	0
BlaBlM752	BlaBlm	245	261	194	210	286	310	94	98	143	147	105	105	176	176	286	286	348	372	102	116	223	223	175	179	163	163	186	192	178	220	247	285	107	109	275	281	326	326	125	125	0	0	0	0	0	0	0	0
BlaBlM753	BlaBlm	257	281	202	228	242	246	100	100	143	159	105	133	178	178	280	284	340	348	118	120	225	229	179	181	163	163	186	192	212	294	0	0	0	0	0	0	0	0	0	0	0	0	0	0	0	0	0	0
BlaBlM754	BlaBlm	269	285	176	196	274	294	98	100	147	147	133	133	178	196	278	280	348	364	116	120	221	223	181	189	163	163	182	186	178	212	0	0	0	0	0	0	0	0	0	0	0	0	0	0	0	0	0	0
BlaSti800	BlaSti	277	277	196	196	0	0	98	102	147	155	105	133	178	186	270	270	348	348	102	120	221	223	175	179	163	163	182	186	214	274	333	365	117	121	277	281	326	336	125	125	0	0	0	0	0	0	0	0
BlaSti801	BlaSti	249	281	194	202	0	0	94	98	143	159	103	105	176	186	278	278	350	368	120	122	223	223	175	181	163	163	186	186	270	278	311	319	121	121	271	275	328	340	157	157	0	0	0	0	0	0	0	0
BlaSti802	BlaSti	257	289	176	206	290	302	94	94	143	157	103	135	178	196	280	286	348	366	104	116	223	223	175	175	155	163	182	182	238	270	385	385	109	121	271	275	336	336	121	149	0	0	0	0	0	0	0	0
BlaSti803	BlaSti	241	289	202	202	242	306	94	98	147	159	105	133	176	178	280	286	334	372	118	128	221	223	175	179	163	163	186	192	274	274	283	283	109	119	271	281	326	326	121	143	0	0	0	0	0	0	0	0
BlaSti804	BlaSti	269	293	210	226	242	242	94	98	147	155	115	137	178	190	288	290	334	348	104	116	223	223	181	181	163	165	186	192	246	258	0	0	121	121	271	277	340	340	141	143	0	0	0	0	0	0	0	0
BlaSti805	BlaSti	245	245	206	212	246	246	94	100	143	147	103	103	178	182	270	286	350	364	116	116	221	223	179	179	155	159	186	192	182	212	283	283	109	113	271	271	326	330	149	157	0	0	0	0	0	0	0	0
BlaSti806	BlaSti	257	301	202	202	234	298	98	100	147	147	129	133	176	186	276	278	334	378	102	118	223	223	179	181	155	163	186	192	178	178	321	321	109	121	265	283	336	336	125	149	0	0	0	0	0	0	0	0
BlaSti807	BlaSti	289	301	202	226	242	310	92	100	147	147	103	133	186	196	274	286	348	360	104	120	223	223	179	181	155	163	192	192	242	278	321	337	109	117	275	277	328	336	121	121	0	0	0	0	0	0	0	0
BlaSti808	BlaSti	265	265	176	194	294	294	0	0	147	147	133	133	178	196	280	286	334	364	116	120	223	225	181	181	155	163	186	186	216	216	287	357	117	117	271	271	326	336	129	141	0	0	0	0	0	0	0	0
BlaSti809	BlaSti	267	273	196	210	242	298	98	98	143	147	115	133	186	196	280	286	368	370	116	120	223	223	175	179	163	167	192	192	258	258	301	317	113	117	281	291	330	336	121	121	0	0	0	0	0	0	0	0
BlaSti810	BlaSti	269	273	196	206	286	306	100	100	147	147	103	105	178	186	280	286	332	350	102	120	221	223	179	179	163	163	186	192	250	258	287	315	109	119	271	275	330	336	143	161	0	0	0	0	0	0	0	0
BlaSti811	BlaSti	279	281	196	226	242	242	98	102	147	147	103	103	178	186	270	282	360	370	108	120	223	223	179	179	163	163	186	192	278	294	285	365	119	121	275	281	330	336	125	145	0	0	0	0	0	0	0	0
BlaSti812	BlaSti	241	261	196	212	242	246	94	98	143	147	133	137	178	178	278	280	334	348	118	120	223	223	179	189	155	167	186	192	258	262	321	321	109	123	271	281	326	328	121	157	0	0	0	0	0	0	0	0
BlaSti813	BlaSti	269	301	202	202	242	294	94	94	147	159	103	115	178	196	270	278	364	370	102	122	221	223	181	181	161	163	186	186	178	246	283	385	117	119	271	277	326	340	121	143	0	0	0	0	0	0	0	0
BlaSti834	BlaSti	249	253	202	226	230	310	94	94	143	159	133	137	178	186	274	286	334	348	104	120	223	223	181	181	155	163	192	192	240	302	0	0	107	121	271	275	326	336	121	157	0	0	0	0	0	0	0	0
BlaSti814	BlaSti	257	269	202	212	242	242	98	100	143	147	105	133	178	178	278	278	334	348	116	116	223	223	175	179	163	163	186	192	242	254	333	393	109	121	275	281	326	336	121	161	0	0	0	0	0	0	0	0
BlaSti815	BlaSti	261	281	202	206	282	294	94	98	147	159	105	137	176	196	274	286	370	418	116	120	223	229	175	181	161	163	192	192	258	262	283	283	117	119	271	271	326	336	141	147	0	0	0	0	0	0	0	0
BlaSti816	BlaSti	261	293	176	196	234	286	98	100	147	147	105	115	176	196	278	278	334	348	104	120	223	223	175	179	155	163	186	192	250	274	287	357	121	121	275	277	328	336	125	161	0	0	0	0	0	0	0	0
BlaSti817	BlaSti	245	269	202	202	246	286	94	98	143	147	103	133	196	196	280	286	366	370	116	120	221	223	179	181	163	163	192	192	254	270	321	321	107	117	277	285	326	334	143	157	0	0	0	0	0	0	0	0
BlaSti818	BlaSti	289	305	0	0	242	306	98	100	143	147	133	133	178	196	270	274	334	334	116	120	221	221	175	181	163	163	186	192	250	276	0	0	109	113	275	283	336	336	0	0	0	0	0	0	0	0	0	0
BlaSti819	BlaSti	269	271	202	202	278	310	94	100	147	147	105	115	176	180	270	278	334	370	120	120	221	229	179	179	163	163	186	192	0	0	0	0	113	123	275	281	336	336	141	159	0	0	0	0	0	0	0	0
BlaSti820	BlaSti	257	367	196	226	242	242	98	98	147	147	105	133	178	178	274	286	350	370	104	120	223	223	179	181	163	163	186	192	0	0	381	383	121	121	277	277	328	336	127	141	0	0	0	0	0	0	0	0
BlaSti821	BlaSti	261	261	202	202	242	290	94	94	147	147	103	133	180	196	280	282	334	334	104	120	221	229	175	181	163	163	186	192	246	274	333	333	117	121	275	281	336	336	121	161	0	0	0	0	0	0	0	0
BlaSti822	BlaSti	271	271	206	226	230	242	94	94	147	147	105	133	196	196	280	286	334	350	108	120	221	221	179	181	163	163	182	192	216	250	313	315	121	121	271	281	336	336	121	157	0	0	0	0	0	0	0	0
BlaSti823	BlaSti	271	281	194	226	246	258	94	98	143	143	105	135	186	196	286	286	324	418	120	120	223	223	175	179	163	163	186	192	216	262	283	315	109	117	271	283	326	332	121	149	0	0	0	0	0	0	0	0
BlaSti839	BlaSti	249	249	206	206	242	242	94	98	143	147	103	103	176	178	280	290	334	334	116	116	223	229	175	181	155	163	186	186	200	262	335	335	109	117	271	281	332	340	125	125	0	0	0	0	0	0	0	0
BlaSti824	BlaSti	273	289	202	210	242	246	100	102	143	147	103	105	178	196	278	286	370	374	108	120	223	223	179	181	163	163	182	186	212	250	283	309	109	121	275	287	330	340	125	143	0	0	0	0	0	0	0	0
BlaSti825	BlaSti	259	261	196	212	226	282	98	100	147	159	105	137	178	196	278	280	324	334	102	120	221	223	179	181	155	163	186	186	216	216	283	325	121	121	271	283	326	336	121	157	0	0	0	0	0	0	0	0
BlaSti826	BlaSti	269	279	196	202	294	318	92	100	147	147	103	133	178	196	280	280	324	360	116	120	223	223	179	181	163	163	182	186	246	262	283	385	109	109	277	283	326	330	143	143	0	0	0	0	0	0	0	0
BlaSti827	BlaSti	255	269	196	202	242	246	92	94	143	159	133	137	186	196	270	286	350	368	116	120	221	223	179	181	163	163	186	192	220	274	309	331	113	117	271	275	328	332	143	157	0	0	0	0	0	0	0	0
BlaSti828	BlaSti	249	295	196	202	242	278	94	102	147	155	115	115	180	196	278	286	348	348	116	120	223	223	175	181	163	165	186	192	246	278	283	283	111	121	275	275	326	336	125	157	0	0	0	0	0	0	0	0
BlaSti829	BlaSti	265	267	206	206	242	246	94	98	147	147	103	105	178	186	278	286	324	350	116	120	223	223	181	189	163	163	186	192	266	258	283	357	113	121	275	277	328	336	127	121	0	0	0	0	0	0	0	0
BlaSti830	BlaSti	269	313	176	226	242	306	98	100	143	147	115	137	178	196	278	278	334	334	108	116	223	223	179	181	163	163	192	192	258	274	321	333	109	111	275	281	326	336	121	131	0	0	0	0	0	0	0	0
BlaSti831	BlaSti	247	297	194	202	246	306	98	100	147	147	103	105	178	196	278	280	346	348	120	120	223	223	181	181	163	163	182	192	178	258	315	357	117	117	271	271	326	330	125	143	0	0	0	0	0	0	0	0
BlaSti832	BlaSti	267	317	206	226	246	306	98	104	147	147	103	105	174	200	278	280	334	364	116	120	221	223	175	181	161	163	186	192	208	212	321	335	121	121	281	281	328	336	121	157	0	0	0	0	0	0	0	0
BlaSti833	BlaSti	285	293	206	226	242	294	98	100	143	147	105	133	196	196	278	286	348	348	120	124	223	223	181	181	163	163	186	192	214	274	283	313	117	121	275	283	326	340	125	127	0	0	0	0	0	0	0	0
BlaSti835	BlaSti	253	279	194	226	242	314	92	94	147	147	115	133	182	182	270	284	348	348	116	120	223	223	179	179	155	155	182	192	244	250	313	313	109	121	275	275	326	326	121	161	0	0	0	0	0	0	0	0
BlaSti836	BlaSti	253	279	206	206	250	290	94	98	143	147	133	133	176	200	270	286	370	370	116	116	221	223	179	181	155	155	186	186	258	266	315	333	109	117	271	271	328	336	127	157	0	0	0	0	0	0	0	0
BlaSti837	BlaSti	257	261	202	206	286	314	98	98	147	147	105	133	186	196	274	286	324	334	108	124	223	223	175	181	155	167	192	192	208	274	317	317	113	117	275	281	330	336	121	141	0	0	0	0	0	0	0	0
BlaSti838	BlaSti	257	259	194	226	242	278	92	98	147	147	103	133	176	186	278	280	334	348	120	120	221	223	175	181	163	163	186	186	216	258	309	309	117	123	265	281	332	336	125	125	0	0	0	0	0	0	0	0
BlaSti840	BlaSti	261	289	194	206	278	298	92	98	147	147	105	105	178	196	276	278	334	334	108	116	221	223	175	179	155	163	186	186	208	278	313	321	113	121	271	275	326	328	131	143	0	0	0	0	0	0	0	0
BlaSti841	BlaSti	261	261	186	210	238	314	92	98	147	147	133	133	178	186	270	286	334	358	118	120	223	223	179	181	163	163	182	186	274	278	0	0	107	121	271	281	326	336	125	127	0	0	0	0	0	0	0	0
BlaSti842	BlaSti	265	305	202	202	246	246	94	94	147	147	105	105	180	196	280	286	348	374	116	122	223	223	179	181	163	165	182	186	178	258	321	333	117	121	281	283	326	328	121	121	0	0	0	0	0	0	0	0
BlaSti844	BlaSti	255	285	202	206	246	306	94	102	147	151	105	133	190	196	270	278	334	348	104	120	221	223	179	179	163	163	182	186	214	216	317	317	111	117	271	283	326	336	125	157	0	0	0	0	0	0	0	0
BlaSti845	BlaSti	259	265	196	206	226	242	94	98	147	147	103	105	180	196	278	286	334	350	104	108	223	223	175	181	163	163	192	192	266	274	321	385	107	109	271	283	326	332	121	157	0	0	0	0	0	0	0	0
BlaSti846	BlaSti	269	281	196	202	246	314	92	100	147	159	105	105	178	178	278	278	334	368	102	116	223	223	179	179	163	163	182	186	178	266	317	321	121	121	271	283	336	336	143	157	0	0	0	0	0	0	0	0
BlaSti847	BlaSti	271	281	196	202	242	266	92	94	147	147	105	105	178	196	274	280	340	348	116	116	221	221	175	181	163	163	186	186	218	258	315	341	121	121	271	271	330	340	121	121	0	0	0	0	0	0	0	0
BlaSti848	BlaSti	269	269	202	202	246	310	92	94	147	159	103	133	178	180	276	280	334	350	120	120	223	223	179	181	155	163	182	192	182	278	273	305	109	117	275	283	330	340	125	125	0	0	0	0	0	0	0	0
BlaSti849	BlaSti	285	293	202	226	234	242	98	100	147	147	105	115	196	196	278	286	348	368	102	118	223	223	181	181	155	163	186	192	212	258	285	285	107	119	275	275	326	336	143	143	0	0	0	0	0	0	0	0
BlaSti850	BlaSti	277	277	202	206	242	242	92	94	145	149	105	105	186	186	278	280	348	364	116	120	221	223	175	181	155	163	182	186	214	216	313	335	109	109	271	271	328	336	121	157	0	0	0	0	0	0	0	0
BlaSti851	BlaSti	267	269	202	206	306	314	98	100	143	147	105	133	176	180	280	280	334	360	116	124	221	223	179	179	155	167	182	186	212	214	0	0	107	119	275	275	330	336	125	125	0	0	0	0	0	0	0	0
BlaSti852	BlaSti	245	261	202	226	242	294	94	100	147	159	133	133	186	196	278	286	334	350	116	120	223	223	179	181	155	155	182	186	182	214	0	0	117	117	271	275	328	336	127	151	0	0	0	0	0	0	0	0
BlaSti853	BlaSti	281	291	202	204	242	302	92	98	143	147	115	115	178	196	270	276	362	364	108	116	223	223	181	181	163	167	192	192	188	262	333	385	107	117	271	281	326	326	125	143	0	0	0	0	0	0	0	0
BlaSti854	BlaSti	261	281	196	226	266	270	98	100	147	159	133	137	180	182	278	280	334	368	104	120	221	223	179	189	159	163	186	192	0	0	309	317	109	113	275	281	326	336	143	143	0	0	0	0	0	0	0	0
BlaSti855	BlaSti	263	293	202	226	286	314	92	98	143	147	103	105	178	186	274	286	370	372	104	116	221	223	181	181	163	163	182	186	200	262	307	331	107	119	277	281	326	336	127	143	0	0	0	0	0	0	0	0
UKTren110	TrenOS	261	261	176	202	242	242	92	98	147	147	105	105	178	182	278	278	274	344	108	116	223	229	175	179	155	163	186	186	180	258	0	0	109	117	261	283	326	326	0	0	0	0	0	0	0	0	0	0
UKTren112	TrenOS	253	261	196	202	246	306	94	94	147	157	103	107	176	196	278	286	348	364	120	122	221	221	175	179	159	163	182	192	208	238	0	0	117	121	267	271	328	336	0	0	0	0	0	0	0	0	0	0
UKTren120	TrenOS	275	281	206	196	242	310	94	98	143	147	103	107	178	186	278	280	324	334	100	116	229	223	179	181	159	165	186	186	180	180	0	0	107	121	277	281	332	332	0	0	0	0	0	0	0	0	0	0
UKTren121	TrenOS	293	301	176	206	242	298	94	98	143	147	103	115	180	186	278	286	366	372	108	120	221	221	179	181	163	163	186	186	178	220	0	0	113	119	277	285	330	336	0	0	0	0	0	0	0	0	0	0
UKTren125	TrenOS	261	287	176	202	278	298	94	94	143	143	103	105	178	196	274	280	364	372	108	124	221	229	179	179	163	163	182	192	216	226	0	0	113	119	271	275	330	336	0	0	0	0	0	0	0	0	0	0
UKTren127	TrenOS	253	297	176	202	298	306	98	98	147	157	105	133	178	196	270	278	334	370	104	120	221	223	175	179	155	163	186	192	178	238	0	0	121	107	271	281	336	328	0	0	0	0	0	0	0	0	0	0
UKTren132	TrenOS	285	285	196	196	242	246	100	104	143	147	133	137	180	196	278	278	352	370	102	120	221	221	179	189	163	163	186	186	216	230	0	0	107	117	277	283	330	336	0	0	0	0	0	0	0	0	0	0
UKTren135	TrenOS	249	255	202	206	242	286	98	100	143	147	103	139	178	196	278	280	334	384	104	104	221	229	179	181	163	163	170	186	178	270	0	0	117	117	271	283	332	336	0	0	0	0	0	0	0	0	0	0
UKTren142	TrenOS	269	305	206	206	242	246	92	100	147	147	105	133	186	196	270	278	370	372	100	128	221	223	181	183	163	163	186	186	228	258	0	0	119	127	281	281	326	330	0	0	0	0	0	0	0	0	0	0
UKTren143	TrenOS	273	273	196	204	238	246	92	98	147	147	107	133	186	196	264	276	334	376	116	122	221	223	179	179	155	163	192	192	178	222	0	0	109	117	271	275	330	336	0	0	0	0	0	0	0	0	0	0
UKTren153	TrenOS	249	265	176	202	242	278	92	92	143	147	103	133	190	196	270	278	348	370	118	120	223	229	179	181	163	167	182	196	214	286	0	0	117	127	273	275	328	336	0	0	0	0	0	0	0	0	0	0
UKTren155	TrenOS	253	309	200	206	242	314	94	94	143	157	103	103	180	180	276	278	348	374	104	108	221	229	175	179	163	163	192	192	216	308	0	0	117	117	277	277	336	336	0	0	0	0	0	0	0	0	0	0
UKTren167	TrenOS	259	317	206	206	242	306	98	98	147	147	105	105	176	186	280	286	364	370	108	116	221	229	179	179	163	163	186	192	226	266	0	0	117	127	281	283	326	336	0	0	0	0	0	0	0	0	0	0
UKTren170	TrenOS	253	253	176	206	298	302	100	102	143	147	105	115	176	186	280	280	334	360	100	116	221	223	179	181	163	163	192	192	178	294	0	0	111	117	271	277	330	330	0	0	0	0	0	0	0	0	0	0
UKTren171	TrenOS	235	235	194	206	242	242	94	94	147	157	105	107	196	196	278	286	350	380	118	120	223	223	179	189	163	163	192	192	178	178	0	0	111	119	275	277	330	336	0	0	0	0	0	0	0	0	0	0
UKTren181	TrenOS	289	297	206	206	242	298	94	102	147	147	103	105	176	180	286	286	334	334	108	120	221	221	179	179	155	163	170	194	178	210	0	0	117	117	273	281	330	340	0	0	0	0	0	0	0	0	0	0
UKTren182	TrenOS	255	273	194	200	242	242	94	94	143	161	105	133	178	186	280	286	370	370	116	116	221	223	175	181	161	163	182	186	178	216	0	0	113	121	285	285	330	330	0	0	0	0	0	0	0	0	0	0
UKTren183	TrenOS	249	283	194	202	238	322	94	98	143	147	117	133	178	196	278	280	348	370	120	120	223	223	175	179	155	163	186	192	220	258	0	0	121	121	271	281	326	330	0	0	0	0	0	0	0	0	0	0
UKTren187	TrenOS	269	269	176	206	246	278	94	100	143	147	103	105	176	196	274	290	328	370	116	116	221	225	181	181	163	167	182	192	214	266	0	0	111	121	271	275	336	336	0	0	0	0	0	0	0	0	0	0
UKTren196	TrenOS	249	253	194	194	242	302	92	92	147	149	133	103	178	186	278	290	364	368	100	104	223	225	181	181	163	163	182	186	218	222	0	0	109	121	271	283	330	340	0	0	0	0	0	0	0	0	0	0
UKTren197	TrenOS	269	269	202	206	242	242	94	98	147	155	103	117	176	178	270	278	334	364	120	120	221	223	181	181	155	163	182	192	206	226	0	0	117	117	275	281	332	340	0	0	0	0	0	0	0	0	0	0
UKTren199	TrenOS	249	249	176	194	242	246	94	100	143	147	103	103	0	0	0	0	0	0	0	0	0	0	175	179	161	163	0	0	262	274	0	0	115	121	275	285	330	330	0	0	0	0	0	0	0	0	0	0
UKTren211	TrenOS	273	289	202	206	242	290	92	98	147	159	103	133	178	196	280	286	334	370	104	124	223	229	179	189	163	163	182	192	216	230	0	0	113	119	277	281	336	336	0	0	0	0	0	0	0	0	0	0
UKTren222	TrenOS	249	281	196	206	242	242	98	104	147	157	103	115	176	178	270	270	366	370	116	120	223	225	181	185	155	163	182	186	208	222	0	0	117	121	275	283	330	336	0	0	0	0	0	0	0	0	0	0
TreWol502	TreWol	241	267	194	202	242	242	94	98	143	147	103	133	180	180	280	280	352	366	122	124	221	223	179	179	155	163	186	192	0	0	0	0	113	113	271	271	326	326	161	161	0	0	0	0	0	0	328	340
TreWol503	TreWol	261	287	176	176	242	294	94	98	155	157	103	103	182	196	274	278	334	370	116	120	221	223	175	181	163	163	186	186	0	0	0	0	107	117	271	271	326	326	145	153	0	0	0	0	0	0	336	340
TreWol504	TreWol	245	289	194	194	242	278	98	100	147	157	105	133	178	178	280	280	364	370	116	124	221	221	179	179	155	155	170	186	0	0	0	0	117	117	271	283	326	332	143	149	0	0	0	0	0	0	340	390
TreWol507	TreWol	295	299	176	206	242	294	94	100	147	147	105	133	176	180	270	278	324	364	100	116	223	223	179	181	155	155	186	194	0	0	0	0	113	119	271	271	336	336	157	143	0	0	0	0	0	0	344	390
TreWol508	TreWol	265	265	194	196	278	298	94	102	143	159	137	137	180	196	286	286	352	364	108	120	221	221	179	181	155	163	186	186	0	0	0	0	117	117	271	275	328	336	121	143	0	0	0	0	0	0	390	390
TreWol509	TreWol	257	271	176	206	234	314	98	104	143	157	103	103	176	180	274	284	334	344	116	120	221	221	175	179	161	163	186	186	0	0	0	0	113	117	271	271	326	340	121	143	0	0	0	0	0	0	340	340
TreWol510	TreWol	253	273	176	206	234	242	98	100	143	147	103	105	176	180	270	278	324	386	104	116	221	221	179	181	163	163	186	186	238	266	0	0	119	121	283	285	330	336	125	125	0	0	0	0	0	0	340	356
TreWol511	TreWol	245	281	194	202	290	306	98	98	147	157	105	137	178	196	278	280	364	370	104	116	221	229	179	179	155	163	186	192	0	0	0	0	109	123	261	271	328	330	153	137	0	0	0	0	0	0	328	340
TreWol512	TreWol	245	249	194	206	242	242	98	100	147	157	129	137	178	196	278	280	348	372	102	124	223	223	175	179	155	163	182	186	220	224	0	0	117	121	271	271	336	336	125	143	0	0	0	0	0	0	340	344
TreWol513	TreWol	269	273	206	206	242	310	94	98	143	147	103	133	180	196	270	280	334	372	116	122	221	223	179	179	163	163	182	186	0	0	0	0	113	117	271	281	330	330	125	157	0	0	0	0	0	0	340	400
TreWol514	TreWol	293	309	196	206	242	242	94	98	147	161	103	105	180	196	276	286	334	334	104	120	221	221	179	181	163	163	186	192	0	0	0	0	117	121	271	271	326	330	161	143	0	0	0	0	0	0	340	346
TreWol515	TreWol	285	293	194	202	242	242	98	100	143	155	105	105	178	186	280	286	364	368	116	120	221	223	175	179	163	163	192	192	0	0	0	0	111	117	275	283	326	330	121	143	0	0	0	0	0	0	340	350
TreWol516	TreWol	257	281	176	194	274	306	94	94	143	147	103	133	176	196	270	280	334	372	116	120	221	223	175	179	163	163	186	192	0	0	0	0	117	117	281	283	326	326	143	143	0	0	0	0	0	0	340	390
TreWol517	TreWol	265	301	202	202	242	290	98	104	143	159	103	105	176	178	270	274	352	364	104	116	221	223	179	181	163	163	182	186	0	0	0	0	113	117	271	271	328	330	121	121	0	0	0	0	0	0	328	390
TreWol518	TreWol	249	249	176	202	242	298	98	100	143	159	133	133	176	186	274	280	364	364	104	116	223	223	175	179	155	163	186	192	178	178	0	0	113	117	271	271	336	336	125	157	0	0	0	0	0	0	344	344
TreWol519	TreWol	261	269	194	196	242	242	98	98	147	147	105	129	176	176	270	280	370	376	116	120	221	229	179	179	163	165	182	186	0	0	0	0	109	121	271	277	336	336	161	133	0	0	0	0	0	0	340	346
TreWol520	TreWol	261	265	202	206	242	242	94	98	147	157	103	103	176	196	280	286	334	364	116	116	221	225	179	179	163	163	186	186	0	0	0	0	117	123	271	275	326	330	121	145	0	0	0	0	0	0	340	360
TreWol521	TreWol	245	273	176	206	242	278	94	94	143	147	103	105	178	196	274	286	344	368	116	120	221	221	181	189	163	163	186	186	0	0	0	0	113	121	271	281	326	336	139	139	0	0	0	0	0	0	340	346
TreWol522	TreWol	243	247	194	200	242	290	94	100	143	147	103	133	196	196	270	280	348	368	120	120	223	223	179	181	163	163	186	186	214	224	0	0	121	121	271	283	326	328	0	0	0	0	0	0	0	0	328	344
TreWol523	TreWol	261	269	176	176	242	242	92	98	147	159	103	103	176	178	270	280	334	352	120	120	221	223	179	179	163	163	182	192	0	0	0	0	113	117	271	283	336	336	121	143	0	0	0	0	0	0	328	328
TreWol525	TreWol	269	273	176	202	242	314	94	98	143	147	103	105	180	196	270	278	334	370	104	116	221	221	179	181	155	155	186	186	250	266	0	0	107	107	281	283	326	326	121	145	0	0	0	0	0	0	328	328
TreWol526	TreWol	269	309	194	202	242	242	98	100	147	155	103	103	176	176	280	286	352	360	104	116	221	221	179	181	163	167	192	192	178	264	0	0	109	117	271	283	332	332	153	153	0	0	0	0	0	0	346	346
TreWol527	TreWol	261	269	176	198	242	310	94	104	147	147	103	107	176	196	280	280	0	0	116	120	221	223	179	189	155	163	182	192	178	178	0	0	111	117	275	281	0	0	125	157	0	0	0	0	0	0	0	0
TreWol528	TreWol	253	293	194	202	310	318	94	102	147	159	103	105	176	196	270	280	328	334	108	116	221	221	179	179	155	163	182	186	264	264	0	0	117	117	271	283	326	336	121	143	0	0	0	0	0	0	328	350
TreWol529	TreWol	261	285	202	206	242	278	92	98	147	147	103	133	178	194	270	290	366	368	104	108	221	223	175	179	163	163	186	192	0	0	0	0	107	117	275	283	326	326	143	143	0	0	0	0	0	0	340	344
TreWol530	TreWol	237	265	194	206	242	242	92	94	147	147	105	105	178	186	278	280	348	366	120	120	221	229	179	179	163	165	182	192	0	0	0	0	121	127	271	271	330	336	143	143	0	0	0	0	0	0	340	346
TreWol531	TreWol	249	249	194	206	242	278	98	98	147	157	103	103	178	182	280	280	324	368	108	120	221	223	179	181	155	163	192	192	178	226	0	0	117	121	275	283	326	336	161	143	0	0	0	0	0	0	340	364
TreWol532	TreWol	249	309	194	194	242	310	92	98	143	143	115	135	178	196	278	280	324	364	104	122	229	229	179	183	155	163	186	192	228	242	0	0	113	121	271	275	326	328	151	151	0	0	0	0	0	0	340	382
TreWol533	TreWol	281	305	176	196	242	242	98	100	143	147	115	135	176	180	286	286	364	364	116	120	221	223	179	179	159	163	186	192	214	0	0	0	113	121	271	285	332	336	163	145	0	0	0	0	0	0	328	390
TreWol534	TreWol	249	285	194	206	234	298	94	100	143	147	133	135	178	196	270	278	344	364	116	116	221	223	179	179	163	163	192	192	178	178	0	0	109	117	271	275	328	336	161	143	0	0	0	0	0	0	328	340
TreWol535	TreWol	261	277	176	200	242	282	92	98	145	147	103	133	178	180	270	274	352	368	100	116	221	223	181	181	161	163	192	192	178	212	0	0	117	121	271	281	330	336	125	161	0	0	0	0	0	0	328	390
TreWol536	TreWol	253	261	194	206	242	270	98	98	147	147	103	133	176	186	270	286	364	364	108	116	221	223	181	183	155	163	182	186	178	206	0	0	117	121	271	281	330	332	137	137	0	0	0	0	0	0	340	340
TreWol537	TreWol	261	293	206	206	246	282	94	98	157	157	105	133	178	178	274	286	352	360	108	116	221	221	179	179	155	163	182	192	178	214	0	0	111	117	261	271	326	330	121	143	0	0	0	0	0	0	340	390
TreWol538	TreWol	293	293	206	206	234	242	92	104	147	157	105	133	176	180	270	280	364	370	116	116	221	223	181	181	163	163	186	192	178	216	0	0	121	121	281	281	332	332	121	157	0	0	0	0	0	0	328	374
TreWol539	TreWol	249	289	194	196	242	278	94	94	147	147	103	103	176	178	278	280	364	370	108	120	223	223	179	181	163	163	192	192	216	218	0	0	117	117	271	277	330	336	157	121	0	0	0	0	0	0	340	340
TreWol540	TreWol	269	309	194	196	242	278	92	94	143	143	133	133	176	196	274	286	362	374	102	120	221	223	179	181	155	163	182	192	216	250	0	0	117	121	281	281	336	336	125	125	0	0	0	0	0	0	340	346
TreWol541	TreWol	249	273	176	202	242	242	94	100	157	157	103	103	178	186	276	294	334	334	108	116	221	223	179	181	155	161	186	186	242	266	0	0	121	123	271	271	326	336	145	145	0	0	0	0	0	0	344	378
TreWol542	TreWol	261	289	176	206	226	306	94	100	147	155	115	133	178	180	278	278	328	352	108	120	223	223	175	179	155	161	186	192	216	262	0	0	107	121	271	281	330	336	121	141	0	0	0	0	0	0	328	340
TreWol543	TreWol	273	293	176	202	294	310	98	100	147	161	103	133	176	178	270	286	360	368	104	116	221	229	179	181	155	163	186	192	0	0	0	0	117	121	271	271	326	330	121	121	0	0	0	0	0	0	328	328
TreWol544	TreWol	269	277	206	206	242	294	92	100	147	155	105	115	180	180	276	278	364	370	120	120	221	223	181	181	163	163	186	186	178	262	0	0	111	117	271	271	326	340	121	157	0	0	0	0	0	0	346	346
TreWol545	TreWol	269	273	194	194	242	342	92	98	143	147	103	137	178	180	270	278	324	350	116	116	221	223	179	179	155	163	182	186	216	226	0	0	121	121	281	283	336	336	157	161	0	0	0	0	0	0	328	344
TreWol546	TreWol	273	281	176	202	234	242	94	94	147	147	103	103	176	178	284	286	334	362	104	120	221	223	179	181	155	159	186	188	214	226	0	0	117	121	281	281	326	326	139	143	0	0	0	0	0	0	390	394
TreWol547	TreWol	261	261	176	206	242	242	94	94	147	147	103	133	180	196	286	286	364	370	116	116	221	223	179	181	155	163	182	186	214	232	0	0	113	117	271	281	332	336	121	143	0	0	0	0	0	0	340	344
TreWol548	TreWol	261	279	196	208	242	278	92	98	147	147	105	107	176	200	270	278	334	352	116	118	221	221	179	179	163	165	192	192	214	236	0	0	107	117	271	281	336	346	153	161	0	0	0	0	0	0	328	344
TreWol551	TreWol	259	285	176	194	242	242	94	98	147	155	103	133	178	198	0	0	348	368	116	116	221	223	179	181	155	163	186	192	216	226	0	0	117	117	275	277	328	330	153	161	0	0	0	0	0	0	328	346
AirDar1	AirDar	269	271	206	206	242	302	92	98	143	147	105	133	178	178	274	284	348	370	104	106	223	223	175	181	155	163	182	186	0	0	0	0	113	121	271	271	328	336	125	139	0	0	0	0	0	0	328	390
AirDar2	AirDar	253	265	206	206	242	242	94	100	147	155	105	133	186	196	286	286	334	364	116	116	223	223	175	175	155	155	182	186	0	0	0	0	107	121	283	283	326	326	125	125	0	0	0	0	0	0	336	336
AirDar3	AirDar	261	269	194	202	246	274	98	106	143	147	103	133	178	186	270	278	334	348	116	116	221	223	179	181	163	163	182	186	0	0	0	0	109	109	271	283	326	326	121	143	0	0	0	0	0	0	336	340
AirDar4	AirDar	265	265	186	206	242	298	94	98	147	159	103	103	186	186	280	286	366	370	108	116	223	223	175	181	163	165	186	186	0	0	0	0	117	121	271	277	326	326	125	215	0	0	0	0	0	0	334	342
AirDar5	AirDar	229	237	196	204	242	242	94	98	147	147	115	137	178	180	280	290	334	364	104	120	221	229	179	181	161	167	192	192	0	0	0	0	121	123	273	277	326	328	125	143	0	0	0	0	0	0	340	346
AirDar6	AirDar	277	283	176	206	242	242	98	98	143	143	103	133	186	196	270	290	334	364	116	120	223	229	179	181	155	169	186	186	0	0	0	0	115	117	271	275	326	336	133	133	0	0	0	0	0	0	328	334
AirDar7	AirDar	279	279	194	194	246	282	94	100	143	147	105	107	178	196	270	290	334	348	108	116	221	225	175	179	155	155	192	192	0	0	0	0	113	121	267	283	326	342	121	141	0	0	0	0	0	0	342	392
AirDar8	AirDar	245	277	196	206	246	246	94	98	147	147	105	105	178	178	270	274	364	370	116	120	221	221	175	175	163	163	186	192	0	0	0	0	121	121	271	277	336	336	125	125	0	0	0	0	0	0	346	346
AirDar9	AirDar	253	289	194	206	246	246	92	98	147	147	133	133	196	196	270	284	348	364	116	120	223	223	175	181	163	163	182	186	0	0	0	0	121	121	277	283	326	342	159	161	0	0	0	0	0	0	394	394
AirDar10	AirDar	249	281	196	202	242	246	92	94	147	147	103	107	184	196	278	280	362	364	100	108	223	223	179	179	163	163	170	196	0	0	0	0	117	121	271	283	326	326	139	139	0	0	0	0	0	0	328	382
AirDar11	AirDar	267	277	194	196	246	310	92	94	143	147	133	133	186	196	270	284	348	364	116	116	223	223	179	189	155	155	186	192	0	0	0	0	117	121	271	275	336	336	143	143	0	0	0	0	0	0	342	400
AirDar12	AirDar	265	293	194	196	246	246	94	104	143	147	105	107	180	196	270	278	334	368	120	122	219	229	175	181	163	163	186	186	0	0	0	0	121	127	271	271	326	330	143	147	0	0	0	0	0	0	344	344
AirDar13	AirDar	265	271	202	202	242	242	92	98	147	147	103	105	186	196	284	286	334	334	118	120	221	223	179	181	155	155	182	192	0	0	0	0	109	121	271	283	326	330	157	157	0	0	0	0	0	0	328	400
AirDar14	AirDar	229	287	176	196	242	246	92	102	143	147	105	139	178	182	280	284	348	364	108	116	223	223	175	175	155	163	186	192	0	0	0	0	107	113	271	283	326	326	143	143	0	0	0	0	0	0	340	340
AirDar15	AirDar	241	305	194	206	242	246	98	100	147	155	103	133	186	196	270	270	370	374	104	116	221	223	175	179	163	163	182	186	0	0	0	0	127	127	271	283	336	340	121	151	0	0	0	0	0	0	346	360
AirDar16	AirDar	229	257	194	202	242	310	92	98	143	143	103	115	186	186	268	280	348	364	116	120	221	229	175	179	163	163	186	192	0	0	0	0	107	117	271	277	326	342	151	151	0	0	0	0	0	0	328	340
AirDar17	AirDar	241	265	196	206	242	246	94	98	143	147	105	133	196	196	278	278	334	334	120	120	221	221	175	179	155	167	186	186	0	0	0	0	113	121	283	285	326	328	151	151	0	0	0	0	0	0	340	340
AirDar18	AirDar	245	253	202	206	226	286	92	94	147	147	103	113	176	196	280	280	346	370	108	116	223	223	179	181	157	167	182	192	0	0	0	0	103	117	275	277	326	336	125	139	0	0	0	0	0	0	344	344
AirDar19	AirDar	245	279	202	206	238	242	100	104	143	157	103	103	178	178	280	286	324	370	104	116	221	221	175	181	163	163	182	192	0	0	0	0	107	121	271	277	330	336	121	141	0	0	0	0	0	0	342	388
AirDar20	AirDar	261	355	196	202	242	314	92	94	147	147	137	145	176	186	280	288	330	368	116	120	221	229	175	179	155	163	182	182	0	0	0	0	117	121	271	271	330	336	131	157	0	0	0	0	0	0	340	340
AirDar21	AirDar	229	349	196	206	238	302	100	100	143	147	103	107	178	178	280	280	324	370	104	116	221	223	179	181	155	163	170	192	0	0	0	0	121	121	271	277	330	342	139	139	0	0	0	0	0	0	340	360
AirDar22	AirDar	265	305	196	206	0	0	94	100	147	147	107	137	180	180	280	280	352	364	104	120	223	223	175	179	155	163	182	192	0	0	0	0	117	117	267	281	330	336	119	131	0	0	0	0	0	0	340	384
AirDar23	AirDar	229	269	176	202	282	314	92	94	143	143	107	137	178	178	280	286	364	372	116	120	221	223	175	179	163	163	186	192	0	0	0	0	121	121	271	285	326	330	125	145	0	0	0	0	0	0	328	342
AirDar24	AirDar	253	281	176	202	242	246	92	106	143	157	105	105	196	196	270	270	344	348	122	124	221	221	179	181	155	161	182	192	0	0	0	0	113	121	271	283	326	336	141	143	0	0	0	0	0	0	346	384
AirDar25	AirDar	265	269	194	204	242	242	98	98	143	159	103	129	196	196	278	280	334	364	108	116	223	223	179	179	163	167	182	186	0	0	0	0	109	109	277	283	326	330	143	143	0	0	0	0	0	0	346	388
AirDar26	AirDar	257	259	206	208	242	242	98	98	143	143	105	133	178	186	270	280	364	364	116	122	223	223	175	179	155	163	182	186	0	0	0	0	117	121	275	275	326	328	143	143	0	0	0	0	0	0	346	388
AirDar28	AirDar	249	253	194	206	238	242	92	94	147	147	103	133	184	186	270	278	334	348	116	120	221	229	179	181	163	167	178	182	0	0	0	0	121	121	271	271	330	330	121	141	0	0	0	0	0	0	366	372
AirDar29	AirDar	233	249	206	206	242	274	94	102	143	147	103	133	180	196	270	270	336	370	116	116	223	223	179	185	159	163	182	196	0	0	0	0	121	121	283	283	326	330	143	143	0	0	0	0	0	0	340	340
AirDar30	AirDar	269	281	176	202	242	274	98	100	147	147	107	133	186	196	270	280	356	370	108	116	221	223	175	181	163	163	182	192	0	0	0	0	121	123	275	277	326	336	147	147	0	0	0	0	0	0	328	344
AirDar31	AirDar	269	269	194	204	242	242	98	100	143	147	103	107	178	186	280	284	356	364	108	116	221	223	175	183	163	163	186	192	0	0	0	0	109	121	281	285	330	336	143	143	0	0	0	0	0	0	340	340
AirDar32	AirDar	253	253	206	206	246	278	92	94	147	147	107	115	176	178	270	274	368	372	116	118	223	223	175	175	163	163	182	182	0	0	0	0	107	123	271	271	330	342	121	141	0	0	0	0	0	0	328	340
AirDar33	AirDar	229	249	194	196	246	278	98	100	143	157	105	115	196	196	270	280	334	352	120	126	221	223	175	179	155	163	182	192	0	0	0	0	117	117	271	273	326	336	125	143	0	0	0	0	0	0	344	388
AirDar34	AirDar	249	277	176	194	242	298	92	100	143	147	103	105	176	186	284	284	334	370	104	108	221	223	175	175	155	163	182	192	0	0	0	0	121	121	271	277	326	328	121	141	0	0	0	0	0	0	340	370
AirDar35	AirDar	273	309	178	196	234	242	94	98	147	155	105	105	180	180	280	280	324	348	116	116	221	223	175	181	163	165	182	190	0	0	0	0	113	127	271	283	330	336	143	143	0	0	0	0	0	0	340	346
AirDar36	AirDar	241	257	202	204	246	246	98	100	147	147	103	103	184	196	270	278	334	368	116	120	223	229	175	181	155	163	192	192	0	0	0	0	119	121	275	275	336	336	143	143	0	0	0	0	0	0	342	388
AirDar37	AirDar	233	325	186	202	246	278	92	100	143	147	105	133	190	196	272	284	334	370	104	120	223	223	175	181	161	163	182	182	0	0	0	0	109	121	271	271	332	336	125	143	0	0	0	0	0	0	334	386
AirDar38	AirDar	277	277	176	202	246	246	92	98	143	143	103	103	190	196	278	280	364	370	116	116	223	223	181	181	155	163	192	196	0	0	0	0	117	121	271	283	326	336	161	161	0	0	0	0	0	0	328	370
AirDar39	AirDar	233	265	206	206	242	242	94	100	147	147	103	133	180	180	270	280	336	348	116	118	223	225	179	179	163	163	182	182	0	0	0	0	109	121	271	283	326	326	121	143	0	0	0	0	0	0	340	380
AirDar40	AirDar	281	297	192	206	242	242	94	98	143	159	105	115	198	198	270	280	370	370	108	116	221	223	175	179	163	163	182	192	0	0	0	0	117	121	271	283	326	336	121	139	0	0	0	0	0	0	340	386
AirDar41	AirDar	273	283	194	206	0	0	98	100	143	147	103	103	178	178	270	284	348	348	116	118	221	223	175	181	163	163	182	182	0	0	0	0	109	121	267	281	326	342	0	0	0	0	0	0	0	0	340	346
AirDar42	AirDar	313	313	206	206	242	278	92	100	147	147	115	121	186	186	270	290	336	372	116	118	223	223	175	179	161	161	182	192	0	0	0	0	117	121	271	271	326	328	121	121	0	0	0	0	0	0	328	328
AirDar43	AirDar	253	279	202	206	278	294	94	94	143	147	103	105	178	196	280	284	342	348	116	122	221	229	175	181	163	163	182	182	0	0	0	0	119	121	271	271	326	330	133	143	0	0	0	0	0	0	346	350
AirDar44	AirDar	263	279	206	208	238	242	94	102	147	159	105	139	196	196	278	280	348	368	116	120	221	221	175	181	163	167	186	192	0	0	0	0	111	121	283	283	336	330	125	125	0	0	0	0	0	0	336	340
